# Supplementary material for: Fungi Contribute Critical but Spatially Varying Roles in Nitrogen and Carbon Cycling in Acid Mine Drainage
Source: Front Microbiol. 2016 Mar 3;7:238. doi: 10.3389/fmicb.2016.00238 (PMC4776211; doi:10.3389/fmicb.2016.00238)
Supplement: Supplementary file 1 [file DataSheet1.XLSX]

## Sheet: SupDatasetS1
Supplemental Dataset S1. Summary statistics of Dothidiomycetes genome assemblies.
	Acidomyces richmondensis (isolate)	Acidomyces richmondensis (metagenomics)	Alternaria brassicicola	Baudoinia compniacensis	Cladosporium fulvum	Cochliobolus heterostrophus C4	Cochliobolus heterostrophus C5	Cochliobolus sativus	Dothistroma septosporum	Hysterium pulicare	Leptosphaeria maculans	Mycosphaerella fijiensis	Mycosphaerella graminicola	Mycosphaerella populicola	Mycosphaerella populorum	Pyrenophora teres f. teres	Pyrenophora tritici-repentis	Rhytidhysteron rufulum	Setosphaeria turcica	Stagonospora nodorum
Assembly statistics
Sequencing center	JGI	JGI	Washington State University	JGI	Wageningen University and Research Center, The Netherlands	JGI	JGI	JGI	JGI	Oregon State University	URGI-INRA /Genoscope, France	JGI	JGI	University of British Columbia, Canada	JGI	Curtin University, Australia	BROAD Institute	Oregon State University	JGI	BROAD Institute
Sequencing technology	454, Illumina	Illumina	Sanger	Sanger, 454, Illumina	454	Illumina	Sanger	Sanger, 454, Illumina	Sanger, 454, Illumina	Illumina	Sanger	Sanger	Sanger	454	454, Illumina	Illumina	Sanger	Illumina	Sanger, 454, Illumina	Sanger
Assembly length (Mbp)	29.88	26.82	31.97	21.88	61.11	32.93	36.46	34.42	30.21	38.43	44.89	74.14	39.69	33.19	29.35	33.58	37.84	40.18	43.01	37.21
Contigs	3164	1683	3780	51	5899	965	108	799	264	1884	3115	1500	25	5152	706	6436	1359	5602	3503	880
Scaffolds	3164	1683	838	19	4865	207	68	157	20	586	41	56	21	502	72	6412	47	3308	407	108
Scaffolds >= 2kbp	1580	1251	124	19	2664	139	68	157	20	363	41	56	21	502	72	1428	47	1976	407	108
Scaffold N50	191	166	6	7	250	13	7	7	5	49	10	5	6	41	5	274	6	353	8	13
Scaffold L50 (Mbp)	0.04	0.05	2.49	1.3	0.06	0.96	1.84	1.79	2.6	0.24	1.77	5.9	2.67	0.26	2.04	0.04	1.99	0.03	2.14	1.05
Scaffold gaps	0	0	1471	16	517	379	20	321	122	649	1537	722	2	2325	317	12	656	1147	1552	386
Scaffold gaps length (bp)	0	0	1664114	10846	313668	838139	132281	1195965	135684	137330	1124837	410154	5997	1078040	433207	718	633731	254776	4758052	164388
Percentage of scaffolds in gaps	0	0	0.052	0.0005	0.0051	0.0255	0.0036	0.0347	0.0045	0.0036	0.0251	0.0055	0.0002	0.0325	0.0148	0	0.0167	0.0063	0.1106	0.0044
Repeat-covered regions	7057	4749	3614	1255	10643	4749	6607	5423	2415	3691	9729	11055	4255	19215	13207	5900	5651	5746	17482	3435
Repeat coverage length (bp)	3082944	1083836	1966018	176046	27157886	271827	3149562	2112130	1062828	376379	14381940	29287908	4866241	7755314	1726890	1033995	4633520	352165	5575524	1070722
Percentage of assembly covered by repeats	0.1032	0.0404	0.0615	0.008	0.4444	0.0083	0.0864	0.0614	0.0352	0.0098	0.3204	0.395	0.1226	0.2337	0.0588	0.0308	0.1224	0.0088	0.1296	0.0288
Annotation statistics
Predicted genes	11202	10352	10688	10513	14127	12720	13336	12250	12580	12352	12469	13107	10933	9739	10233	11799	12141	12117	11702	12380
Protein length (median)	333	353	360	338	351	359	355	367	329	415	334	351	357	367	372	382	370	413	376	348
Exon Length (median)	342	361	279	415	336	312	320	361	433	270	214	152	299	260	405	312	300	267	344	295
Gene length (median)	1270	1346	1233	1323	1149	1339	1365	1460	1568	1403	1162	1366	1313	1314	1687	1256	1368	1396	1383	1224
Transcript length (median)	1156	1226	1080	1236	1053	1202	1224	1322	1451	1245	1002	1191	1142	1161	1545	1146	1203	1239	1254	1095
Intron length (median)	63	63	60	60	58	59	59	58	58	60	65	48	64	68	72	56	59	59	57	57
Genes with intron	7300	6746	8479	6362	8716	9445	9961	8910	7964	9257	9453	9396	7740	7069	7044	8623	9502	9244	8708	10114
Percentage genes with intron	0.6517	0.6517	0.7933	0.6052	0.617	0.7425	0.7469	0.7273	0.6331	0.7494	0.7581	0.7169	0.7079	0.7258	0.6884	0.7308	0.7826	0.7629	0.7441	0.817
Introns per gene with intron (median)	1	1	2	1	1	2	2	2	2	2	2	2	2	2	2	2	2	2	2	2
Exons per gene (median)	2	2	2	2	2	2	2	2	2	3	2	2	2	2	2	2	2	3	2	2
Intergenic distance (bp, median)	732	733	804	564	653	752	783	810	738	867	640	662	892	726	778	747	834	897	897	782
Total gene length (bp)	14788928	14359472	16283705	14001585	19984388	18568016	19175814	18041335	16650810	21277470	18019862	21973945	16694328	14653594	15210014	17984799	18678751	20546800	17804754	17557034
Total gene length (% of total genome)	49.4944	53.5402	50.9343	63.9926	32.7023	56.3863	52.5941	52.4153	55.1169	55.3668	40.1423	29.6384	42.0618	44.1506	51.8229	53.5581	49.3624	51.1369	41.3968	47.1836
Gene density (genes / Mbp)	374.9	385.981	334.313	480.484	231.173	386.274	365.771	355.898	416.418	321.416	277.768	176.787	275.46	293.432	348.654	351.37	320.851	301.568	272.076	332.706
With KOG annotation (% of total)	6916 (61.74%)	6796 (65.65%)	6096 (57.04%)	6483 (61.67%)	7975 (56.45%)	7733 (60.79%)	8024 (60.17%)	7548 (61.62%)	7256 (57.68%)	7850 (63.55%)	6914 (55.45%)	6595 (50.32%)	6240 (57.07%)	6684 (68.63%)	6962 (68.03%)	7693 (65.20%)	6624 (54.56%)	8048 (66.42%)	7544 (64.47%)	7304 (59.00%)
With hit to NR (NCBI) (% of total)	9071 (80.98%)	8767 (84.69%)	9271 (86.74%)	7926 (75.39%)	10075 (71.32%)	10993 (86.42%)	11455 (85.90%)	10903 (89.00%)	9186 (73.02%)	10555 (85.45%)	12342 (98.98%)	9212 (70.28%)	8419 (77.01%)	7875 (80.86%)	8176 (79.90%)	11700 (99.16%)	10043 (82.72%)	10481 (86.50%)	10609 (90.66%)	12245 (98.91%)
With hit to Swissprot (% of total)	7186 (64.15%)	7068 (68.28%)	7143 (66.83%)	6736 (64.07%)	8415 (59.57%)	8108 (63.74%)	8426 (63.18%)	7891 (64.42%)	7573 (60.20%)	8223 (66.57%)	7149 (57.33%)	7824 (59.69%)	7260 (66.40%)	6907 (70.92%)	7182 (70.18%)	7987 (67.69%)	7693 (63.36%)	8413 (69.43%)	7813 (66.77%)	7699 (62.19%)
With PFAM domain (% of total)	6103 (54.48%)	6017 (58.12%)	4674 (43.73%)	5623 (53.49%)	6912 (48.93%)	6867 (53.99%)	7129 (53.46%)	6728 (54.92%)	6298 (50.06%)	6800 (55.05%)	5692 (45.65%)	6456 (49.26%)	5130 (46.92%)	5479 (56.26%)	5766 (56.35%)	6462 (54.77%)	5324 (43.85%)	7018 (57.92%)	6543 (55.91%)	6389 (51.61%)
With transmembrane domain (% of total)	2154 (19.23%)	2056 (19.86%)	1880 (17.59%)	1726 (16.42%)	2387 (16.90%)	2432 (19.12%)	2503 (18.77%)	2446 (19.97%)	2069 (16.45%)	2488 (20.14%)	2111 (16.93%)	2183 (16.66%)	1908 (17.45%)	1766 (18.13%)	1840 (17.98%)	2107 (17.86%)	2190 (18.04%)	2503 (20.66%)	2193 (18.74%)	2250 (18.17%)

## Sheet: SupDatasetS2
	Supplemental Dataset S2. Transcript abundance values from floating and streamer biofilms. Values were normalized at the community-level. Values are from the rRNA depleted libraries.
	Locus ID	F1	F2	S1	S3	S4
	AILUNK_100304G0001	0	0.0948893	0	0.115021	0
	AILUNK_100304G0002	0	0	0	0.115021	0.163501
	AILUNK_100453G0001	0.352584	0.189779	0	0	0.327001
	AILUNK_100453G0002	0	0.0474447	0	0	0
	AILUNK_100453G0003	0.176292	0.142334	0	0	0
	AILUNK_100453G0004	0.235056	0.189779	0	0	0
	AILUNK_100766G0001	0	71.7838	1.94649	0	0.490502
	AILUNK_100766G0002	0	0.237223	0	0	0
	AILUNK_100766G0003	0	4.36491	1.94649	0.115021	0
	AILUNK_100766G0004	0	4.64958	0.811039	0.345063	0.163501
	AILUNK_100766G0005	0.117528	7.59114	3.08195	0	0.0817503
	AILUNK_100766G0006	0	0.996338	0	0	0.0817503
	AILUNK_100766G0007	0	0.237223	0	0	0
	AILUNK_100766G0008	0	27.8975	7.21825	0.115021	1.79851
	AILUNK_100766G0009	0	27.7551	6.245	0.230042	0.735753
	AILUNK_100766G0010	0.117528	35.536	10.0569	0.575106	0.0817503
	AILUNK_100766G0012	0	2.94157	0.973247	0.115021	0
	AILUNK_100766G0013	0.117528	4.12768	1.37877	0	0.0817503
	AILUNK_100766G0014	0	0.474447	0.567727	0	0.245251
	AILUNK_100766G0015	0	27.3756	3.40636	0	0.163501
	AILUNK_100955G0001	0	0.569336	0.324416	1.84034	0.327001
	AILUNK_100955G0002	0	0.142334	0	0.920169	0.163501
	AILUNK_100955G0003	0	0.0948893	0	0	0
	AILUNK_100955G0005	0	0	0.324416	0.115021	0
	AILUNK_100955G0008	0	0.0948893	0	0.345063	0
	AILUNK_101234G0001	0.235056	2.89412	1.05435	0.460085	0
	AILUNK_101234G0002	0.235056	8.96704	6.40721	2.53047	0.817503
	AILUNK_101234G0003	0.705167	8.96704	6.73162	3.33561	1.63501
	AILUNK_101234G0004	0.235056	2.6569	2.67643	0.690127	0
	AILUNK_101408G0001	0.235056	0.0948893	0	0	0
	AILUNK_101408G0003	0.587639	1.04378	0	0.115021	0.817503
	AILUNK_101408G0004	0.763931	1.23356	0	0.115021	0.327001
	AILUNK_101408G0005	0.470111	0.948893	0	0.0575106	0.981003
	AILUNK_101408G0006	0.117528	0.0474447	0	0.0575106	0
	AILUNK_101408G0007	0.117528	0.0474447	0	0	0
	AILUNK_101817G0001	0.117528	1.13867	0	0.115021	0.163501
	AILUNK_101817G0002	0.940223	6.45247	0	0.920169	1.308
	AILUNK_101817G0003	0	0	0	0.115021	0
	AILUNK_101817G0004	0.117528	2.51457	0	0.460085	0.327001
	AILUNK_101817G0006	0	0.474447	0.162208	0	0.163501
	AILUNK_101817G0007	0	0.0948893	0	0	0
	AILUNK_101817G0008	0.352584	2.94157	0	0.115021	0.490502
	AILUNK_101817G0009	0.352584	6.45247	0.486623	1.15021	0.490502
	AILUNK_101817G0010	0	0.427002	0	0.172532	0
	AILUNK_101817G0011	0.352584	1.8029	0	0.0575106	0.163501
	AILUNK_101817G0012	0.117528	0	0	0	0
	AILUNK_101817G0013	0.352584	0.759114	0	0	0.490502
	AILUNK_101817G0014	0.117528	3.03646	0.324416	0.805148	0.817503
	AILUNK_101817G0015	0	0.0948893	0	0	0
	AILUNK_101817G0017	0.0587639	0.427002	0	0	0
	AILUNK_101817G0018	0.0587639	0.332113	0	0	0.163501
	AILUNK_101817G0019	0	0.901448	0.162208	0.115021	0
	AILUNK_101817G0020	0	0.0948893	0	0	0
	AILUNK_102409G0003	0	0	0	0	0.163501
	AILUNK_102416G0001	6.11145	10.4378	0	0.805148	5.15027
	AILUNK_102416G0002	7.52178	6.07292	0	0.805148	2.61601
	AILUNK_102416G0003	6.28774	6.45247	0	0.690127	5.31377
	AILUNK_102691G0001	0	0.0948893	0	0	0
	AILUNK_102691G0002	7.28673	50.1964	46.2292	99.3208	101.289
	AILUNK_102691G0003	0	0.0474447	0	0	0
	AILUNK_102691G0004	0	0	0.162208	0.287553	0.408751
	AILUNK_102691G0005	0	0.0474447	0	0	0.0817503
	AILUNK_102691G0006	0	0.0474447	0	0	0
	AILUNK_103215G0001	2.40932	2.56201	0	0.172532	1.47151
	AILUNK_103215G0002	0.0587639	0.189779	0	0.172532	0.0817503
	AILUNK_103215G0003	1.05775	1.13867	0	0.460085	0.245251
	AILUNK_103215G0004	0	0	0	0	0.163501
	AILUNK_103215G0005	0.117528	0	0	0	0.163501
	AILUNK_103297G0001	0.587639	0.0948893	0	0	0.163501
	AILUNK_103297G0002	0.235056	0.948893	0	0	0
	AILUNK_103297G0003	0.117528	0.0948893	0	0	0.163501
	AILUNK_103297G0005	1.05775	0.189779	0	0.115021	0
	AILUNK_103297G0006	1.58663	0.61678	0	0.115021	0.245251
	AILUNK_103297G0007	0.528875	0.379557	0	0	0.408751
	AILUNK_103297G0008	0	0.0948893	0	0	0
	AILUNK_103297G0009	0.705167	0.284668	0	0.230042	0
	AILUNK_103297G0010	0	0.0474447	0	0.115021	0
	AILUNK_103297G0011	0.470111	0.474447	0	0.230042	0.163501
	AILUNK_103297G0012	0.235056	0.189779	0	0	0
	AILUNK_103297G0013	0.117528	0.189779	0	0	0
	AILUNK_103297G0014	0.411348	0.61678	0	0	0.490502
	AILUNK_103297G0015	0.646403	0.521891	0	0	0.163501
	AILUNK_103297G0016	2.82067	2.41968	0	0.575106	1.308
	AILUNK_103297G0017	1.35157	0.948893	0	0.230042	0.163501
	AILUNK_103297G0018	1.82168	1.94523	0	0.230042	0.981003
	AILUNK_103297G0019	0.117528	0	0	0	0
	AILUNK_103297G0020	0.235056	0.0948893	0	0	0
	AILUNK_103297G0021	0.470111	0.189779	0	0	0.163501
	AILUNK_103297G0022	0.470111	0.284668	0	0	0.327001
	AILUNK_103297G0023	0.117528	0.0948893	0	0	0
	AILUNK_103297G0024	0.117528	0.474447	0	0	0.327001
	AILUNK_103297G0025	1.05775	0.521891	0	0	0.817503
	AILUNK_103297G0027	0	0.284668	0	0	0
	AILUNK_103297G0028	0.470111	0	0	0	0
	AILUNK_103297G0029	1.05775	0.0948893	0	0.115021	0.163501
	AILUNK_103297G0030	0.352584	0.427002	0	0	0.163501
	AILUNK_103297G0031	0.117528	0.569336	0	0.115021	0.163501
	AILUNK_103297G0032	0.117528	0.189779	0	0.115021	0
	AILUNK_103297G0033	0.117528	0	0	0	0
	AILUNK_103297G0034	0	0.0948893	0	0.115021	0
	AILUNK_103297G0035	0.117528	0	0	0	0
	AILUNK_103433G0001	0.117528	0	0	0	0
	AILUNK_103433G0002	1.52786	1.09123	0	0.172532	0.490502
	AILUNK_103433G0003	0.587639	0.901448	0	0.230042	0.572252
	AILUNK_103433G0004	1.17528	0.474447	0	0.0575106	0.408751
	AILUNK_103433G0007	0.235056	0.284668	0	0.115021	0.654002
	AILUNK_103832G0001	0.411348	0.61678	0	0	0.654002
	AILUNK_103832G0002	0.998987	0.948893	0	0	0.327001
	AILUNK_103832G0003	0.352584	0.61678	0	0	0
	AILUNK_103832G0004	0.587639	0.806559	0	0	0.327001
	AILUNK_103832G0005	0.587639	0.569336	0	0	0
	AILUNK_103832G0006	7.40426	5.97803	0	0.690127	2.77951
	AILUNK_103832G0007	0.29382	0.0474447	0	0.230042	0
	AILUNK_103832G0008	0.822695	0.71167	0	0.230042	0.163501
	AILUNK_103832G0009	0.763931	0.806559	0	0	0.163501
	AILUNK_103832G0010	0.235056	0.521891	0	0.230042	0.408751
	AILUNK_103832G0011	1.76292	1.04378	0	0	0.0817503
	AILUNK_103832G0012	1.88045	2.27734	0	0.115021	0.735753
	AILUNK_103832G0013	0.117528	0.189779	0	0	0.572252
	AILUNK_104197G0001	0.352584	0.284668	0	0	0.163501
	AILUNK_104197G0002	0	0.0948893	0	0	0
	AILUNK_104197G0003	0	0.0948893	0	0	0
	AILUNK_104378G0002	0.0587639	0	0	0	0
	AILUNK_104378G0003	0.117528	0.0474447	0	0	0
	AILUNK_104505G0001	3.34954	1.61312	0	0.230042	0.490502
	AILUNK_104505G0003	1.88045	1.04378	0	0.115021	0.654002
	AILUNK_106728G0005	0	0	0	0	0.163501
	AILUNK_106728G0006	0	0.0948893	0.324416	0.115021	0
	AILUNK_106728G0007	0	0.189779	0	0	0.163501
	AILUNK_106728G0008	0	0.0474447	0	0.115021	0
	AILUNK_106728G0009	0.117528	0.0474447	0.486623	0	0
	AILUNK_106728G0010	0	0.0948893	0	0	0
	AILUNK_106728G0013	0	0.142334	0	0	0
	AILUNK_106728G0015	0	0.0948893	0	0	0.163501
	AILUNK_106728G0017	0	0.0948893	0	0	0
	AILUNK_106728G0019	0	0	0	0.345063	0
	AILUNK_106728G0020	0	0.0948893	0	0	0
	AILUNK_106728G0021	0.117528	0.189779	0	0	0
	AILUNK_106728G0022	0.587639	0.474447	0.324416	0.230042	0.163501
	AILUNK_106728G0026	0	0.0948893	0.162208	0	0
	AILUNK_106728G0028	0.235056	0.332113	0	0.345063	0.899253
	AILUNK_106728G0029	0	0.0474447	0	0	0.0817503
	AILUNK_106728G0030	0	0	0	0	0.163501
	AILUNK_106728G0031	0	0.0948893	0	0	0
	AILUNK_106728G0032	0	0.0948893	0	0	0
	AILUNK_106728G0033	0	0.0948893	0	0	0
	AILUNK_106728G0034	0.117528	0.379557	0.162208	0.575106	0.327001
	AILUNK_106728G0035	0	0.474447	0	0.115021	0
	AILUNK_106851G0001	1.41033	1.89779	0	0.460085	0.817503
	AILUNK_106851G0002	0.940223	1.42334	0	0.115021	0.654002
	AILUNK_106851G0004	0	0.0948893	0	0	0
	AILUNK_106851G0005	0	0.189779	0	0	0
	AILUNK_106851G0006	0.352584	0.0948893	0	0	0.0817503
	AILUNK_106851G0008	0	0	0	0.230042	0
	AILUNK_106851G0013	0.705167	0.996338	0	0.115021	1.71676
	AILUNK_106851G0014	0.822695	0.664225	0	0.115021	0.408751
	AILUNK_106851G0015	0.822695	1.09123	0	0.115021	0.817503
	AILUNK_106851G0016	0.235056	0.379557	0	0	0.163501
	AILUNK_106851G0017	0.705167	0.948893	0	0	0.327001
	AILUNK_107099G0002	0.352584	0.237223	0	0	0
	AILUNK_107099G0003	0	0.189779	0	0	0
	AILUNK_107099G0004	0.117528	0.806559	0	0	0.327001
	AILUNK_107572G0006	0	0	0.162208	0.115021	0
	AILUNK_107572G0009	0.117528	0	0	0	0
	AILUNK_107572G0010	0	0.0948893	0	0	0.327001
	AILUNK_108129G0001	0	19.4998	4.54182	0	0.654002
	AILUNK_108129G0002	0	0.759114	0	0	0
	AILUNK_108129G0003	0	10.6276	1.94649	0.230042	0.327001
	AILUNK_108129G0004	0	0.806559	0.162208	0	0
	AILUNK_108129G0005	0	16.2735	2.27091	0	0
	AILUNK_108129G0006	0	6.02547	0.892143	0.115021	0
	AILUNK_108129G0007	0	0.996338	0.243312	0	0
	AILUNK_108129G0008	0	4.50724	1.94649	0	0
	AILUNK_108129G0009	0	2.98901	1.21656	0	0.163501
	AILUNK_108129G0010	0	9.67871	2.43312	0.345063	0.654002
	AILUNK_108129G0011	0.470111	56.7438	12.49	0.230042	0.981003
	AILUNK_108129G0012	0	6.64225	2.43312	0.460085	0.163501
	AILUNK_108250G0001	4.11348	0	0	0	0
	AILUNK_108250G0002	4.64235	0	0.162208	0.115021	0.163501
	AILUNK_108353G0001	2.46809	2.08756	0	0.690127	1.63501
	AILUNK_108353G0002	1.17528	2.60946	0	0.115021	0.981003
	AILUNK_108353G0003	0.411348	0.189779	0	0	0
	AILUNK_108353G0004	6.99291	7.87581	0	0.460085	2.12551
	AILUNK_108353G0005	0.822695	0.379557	0	0	0.490502
	AILUNK_108353G0006	1.23404	0.71167	0	0.172532	0.327001
	AILUNK_108353G0007	1.11651	0.996338	0	0.115021	0.490502
	AILUNK_108400G0001	0	0.189779	0	0	0
	AILUNK_108400G0002	0.117528	0.474447	0	0	0.163501
	AILUNK_108400G0003	0.117528	0.569336	0	0	0
	AILUNK_108400G0004	0.352584	0.854004	0	0.115021	0.490502
	AILUNK_108400G0005	0	0.142334	0	0	0
	AILUNK_108400G0006	0	0.142334	0	0	0.163501
	AILUNK_108400G0007	0	0.189779	0	0	0.163501
	AILUNK_108400G0009	0.235056	0.142334	0	0	0
	AILUNK_108400G0010	0.117528	0.427002	0	0.115021	0.327001
	AILUNK_108400G0011	0.352584	0	0	0	0.327001
	AILUNK_108400G0012	0	0.0948893	0	0	0
	AILUNK_108400G0013	0.117528	0.189779	0	0	0.327001
	AILUNK_108400G0014	0	0.284668	0	0	0
	AILUNK_108400G0015	0.117528	0.284668	0	0	0
	AILUNK_108400G0016	0.117528	0.189779	0	0	0.163501
	AILUNK_108400G0017	0.117528	0	0	0	0.163501
	AILUNK_109021G0001	3.93718	5.02913	0.162208	0.805148	1.96201
	AILUNK_109021G0002	4.40729	2.56201	0	0.115021	1.71676
	AILUNK_109021G0003	2.58561	2.89412	0	0.230042	1.38975
	AILUNK_109124G0001	0.235056	0.0948893	0	0	0.163501
	AILUNK_109124G0002	0.117528	0.332113	0	0	0.327001
	AILUNK_109124G0003	0.176292	0.806559	0	0.172532	0.327001
	AILUNK_109124G0004	0.0587639	0.0948893	0	0.0575106	0
	AILUNK_109902G0004	0.0587639	0.0474447	0	0	0
	AILUNK_109902G0005	0.235056	0.0948893	0.0811039	0	0
	AILUNK_109950G0001	1.52786	2.08756	0	0	0.327001
	AILUNK_109950G0002	0.587639	0	0	0	0.163501
	AILUNK_109950G0003	0.117528	0	0	0	0
	AILUNK_109950G0004	0	0.0948893	0	0	0
	AILUNK_109950G0007	0	0.0948893	0	0	0
	AILUNK_110171G0005	0.117528	0	0	0	0
	AILUNK_110171G0006	0.940223	0.806559	0	0	0
	AILUNK_110171G0009	0	1.09123	0	0	0
	AILUNK_110273G0006	0	0.0948893	0	0	0
	AILUNK_110338G0003	0.117528	0	0	0	0
	AILUNK_110338G0004	0.352584	0.379557	0	0	0
	AILUNK_110338G0006	0.117528	0	0	0	0
	AILUNK_111030G0002	0	0	0	0.115021	0.163501
	AILUNK_111030G0004	0	0	0	0	0.654002
	AILUNK_111188G0001	0	0.0948893	0	0	0
	AILUNK_111188G0002	0.822695	0.759114	0	0.115021	0.817503
	AILUNK_111188G0003	1.29281	0.71167	0	0.230042	0.163501
	AILUNK_111188G0004	1.88045	1.42334	0	0.517595	0.817503
	AILUNK_111188G0005	1.29281	0.806559	0	0.172532	0.490502
	AILUNK_111188G0007	0	0	0	0	0.163501
	AILUNK_111915G0001	0.117528	0.948893	0	0.115021	0
	AILUNK_111915G0002	0.235056	0.854004	0	0	0.163501
	AILUNK_111915G0004	0.117528	0.0948893	0	0	0
	AILUNK_112720G0001	0.822695	0.189779	0	0	0
	AILUNK_112720G0002	1.70415	0.284668	0.324416	0	0
	AILUNK_113169G0002	0.235056	0.237223	0	0	0
	AILUNK_113169G0003	0	0.142334	0	0	0
	AILUNK_113169G0004	0	0.0948893	0	0	0
	AILUNK_113169G0006	0.705167	0.474447	0	0.115021	0.327001
	AILUNK_113314G0001	4.34853	1.28101	0	0.862659	1.1445
	AILUNK_113314G0002	0.940223	0.427002	0	0.172532	0.327001
	AILUNK_113314G0003	0.117528	0	0	0	0.163501
	AILUNK_113314G0004	0.117528	0	0	0	0
	AILUNK_113314G0005	0	0	0	0.115021	0
	AILUNK_113314G0006	0	0	0	0	0.163501
	AILUNK_113460G0001	0	0.759114	0	0.115021	0
	AILUNK_113460G0002	0.117528	0.142334	0	0	0
	AILUNK_113843G0001	0.352584	0.759114	0	0	0.490502
	AILUNK_113843G0002	0	0.189779	0	0	0
	AILUNK_113871G0001	0.117528	0.379557	0	0	0
	AILUNK_113871G0004	0.705167	0.854004	0	0	0
	AILUNK_114309G0001	0.235056	0	0	0	0
	AILUNK_114309G0002	0.117528	0.379557	0	0	0.654002
	AILUNK_114309G0003	0	0.0948893	0	0	0.163501
	AILUNK_114309G0004	0.117528	0.237223	0	0	0.327001
	AILUNK_114309G0005	0.235056	0.569336	0	0	0.327001
	AILUNK_114309G0006	0.117528	0.427002	0	0	0.245251
	AILUNK_114309G0007	0.117528	0.332113	0	0	0.245251
	AILUNK_114309G0008	0.235056	0.61678	0	0.230042	0.163501
	AILUNK_114309G0009	0.352584	0.759114	0	0	0.327001
	AILUNK_114309G0010	0	0.284668	0	0	0
	AILUNK_114359G0001	0.470111	0.379557	0	0	0.490502
	AILUNK_114359G0002	0.117528	0.0948893	0	0	0
	AILUNK_114359G0003	0.29382	0.284668	0	0.230042	0.490502
	AILUNK_114359G0004	0.881459	0.569336	0	0	0.163501
	AILUNK_114359G0005	2.1155	1.32845	0	0.115021	0
	AILUNK_114359G0006	0.117528	0.0948893	0	0	0
	AILUNK_114359G0007	0.117528	0	0	0	0
	AILUNK_114359G0008	1.05775	1.70801	0	0	0
	AILUNK_114359G0012	0	0.0948893	0	0	0
	AILUNK_114359G0014	0.0587639	0.332113	0	0	0.0817503
	AILUNK_114359G0015	0.0587639	0.0474447	0	0	0.0817503
	AILUNK_114359G0017	0.117528	0	0	0	0
	AILUNK_114359G0019	0.117528	0.569336	0	0	0.327001
	AILUNK_114359G0020	0.587639	0.189779	0	0.230042	0
	AILUNK_114359G0021	0.940223	0.854004	0	0.115021	0.163501
	AILUNK_114359G0022	0.352584	0.284668	0	0	0
	AILUNK_114359G0023	0.352584	0.284668	0	0	0.163501
	AILUNK_114359G0024	0.528875	0.284668	0	0.115021	0.654002
	AILUNK_114359G0025	0.528875	0.284668	0	0	0.654002
	AILUNK_114359G0027	0.29382	0.427002	0	0	0.408751
	AILUNK_114359G0028	0.411348	0.569336	0	0.115021	0.408751
	AILUNK_114359G0029	0.117528	0.427002	0	0	0
	AILUNK_114900G0001	0.352584	0.996338	0	0.115021	0
	AILUNK_114900G0002	0	0.0474447	0	0	0.327001
	AILUNK_114900G0003	0.117528	0.0948893	0	0	0.0817503
	AILUNK_114921G0001	0.235056	0.189779	0	0	0
	AILUNK_114921G0002	0.235056	0.189779	0	0	0
	AILUNK_114921G0004	0.117528	0.379557	0	0.115021	0
	AILUNK_114921G0014	0.470111	0.189779	0.0811039	0	0
	AILUNK_114921G0015	1.35157	1.70801	0.243312	0.115021	0
	AILUNK_114921G0016	0.470111	0.332113	0.162208	0.0575106	0.327001
	AILUNK_114921G0017	0.29382	0.189779	0.162208	0.172532	0
	AILUNK_114921G0018	0.646403	0.332113	0	0.230042	0
	AILUNK_114921G0019	0.117528	0.0948893	0	0	0
	AILUNK_114921G0021	0.117528	1.32845	0	0	0
	AILUNK_114976G0001	0.235056	0.142334	0	0	0
	AILUNK_114976G0002	0.235056	0.237223	0	0	0.163501
	AILUNK_114976G0003	0.117528	0.664225	0	0	0.490502
	AILUNK_114976G0005	0.352584	0	0	0	0
	AILUNK_114976G0006	0.29382	0.284668	0	0	0
	AILUNK_114976G0007	0.0587639	0.237223	0	0	0
	AILUNK_114976G0008	0.705167	0.759114	0	0	0
	AILUNK_114976G0009	0.235056	0.189779	0	0.115021	0.327001
	AILUNK_114976G0010	0.117528	0.284668	0	0	0.163501
	AILUNK_115047G0001	0.705167	0.379557	0	0.345063	0.163501
	AILUNK_115047G0002	0.117528	0	0	0	0
	AILUNK_115047G0003	0	0.0948893	0	0	0
	AILUNK_115047G0005	0	0.0474447	0	0	0
	AILUNK_115047G0006	0.352584	0.569336	0.162208	0.230042	0
	AILUNK_115047G0007	8.75583	4.36491	0	0.920169	0.163501
	AILUNK_115389G0001	0	0	0	0.345063	0
	AILUNK_115389G0002	0	0.142334	0	0.575106	0
	AILUNK_115389G0003	0	0.0474447	0	0.115021	0
	AILUNK_115389G0005	0	0.0948893	0	0	0
	AILUNK_115389G0006	0	0.0948893	0	0	0
	AILUNK_115389G0007	0	0.142334	0	0.115021	0
	AILUNK_115389G0008	1.17528	1.56567	0	2.30042	0
	AILUNK_115389G0009	0	0.806559	0.162208	0.517595	0.163501
	AILUNK_115389G0010	0	0.142334	0	0.172532	0
	AILUNK_115389G0011	0	0.189779	0.0811039	0	0
	AILUNK_115389G0012	0.117528	0.284668	0.0811039	0.230042	0
	AILUNK_115389G0013	0.117528	0.0948893	0.324416	0.172532	0
	AILUNK_115389G0014	0.117528	0.379557	0.324416	0.517595	0
	AILUNK_115389G0015	0.117528	0.237223	0	0.115021	0
	AILUNK_115389G0016	0.235056	0.806559	0.324416	0.345063	0
	AILUNK_115407G0002	0.117528	0.0948893	0	0	0
	AILUNK_115484G0003	0	0.0948893	0	0	0
	AILUNK_115545G0001	0.176292	0.0474447	0	0	0.163501
	AILUNK_115545G0002	0.176292	0.521891	0	0.115021	0.490502
	AILUNK_115545G0003	0.117528	0	0	0	0.163501
	AILUNK_115868G0001	0	0	0	0	0.0817503
	AILUNK_115868G0002	0	0	0	0	0.0817503
	AILUNK_115868G0003	0	0	0	0	0.163501
	AILUNK_115868G0005	0.763931	0.474447	0.324416	2.99055	1.38975
	AILUNK_116030G0005	0	0.284668	0	0	0
	AILUNK_116030G0006	0	0.0948893	0	0	0
	AILUNK_116030G0013	0	0	0	0.0575106	0
	AILUNK_116030G0014	0	0.237223	0.162208	0.115021	0
	AILUNK_116757G0003	19.8034	14.4706	0.243312	1.26523	0.245251
	AILUNK_116955G0001	0.352584	0.474447	0	0	0.163501
	AILUNK_116955G0002	5.7001	2.89412	0	0.805148	0.981003
	AILUNK_116955G0003	0	0.0948893	0	0	0
	AILUNK_116955G0004	0.822695	0.521891	0	0.345063	0.327001
	AILUNK_116955G0005	0	0.237223	0	0.0575106	0.163501
	AILUNK_116955G0006	0.235056	1.18612	0	0.402574	0.490502
	AILUNK_116955G0007	2.70314	1.75545	0	0.460085	0.654002
	AILUNK_116955G0008	0.470111	0.379557	0	0.115021	0.245251
	AILUNK_116955G0009	0.587639	0.474447	0	0	0.735753
	AILUNK_116955G0010	2.7619	2.84668	0	0	0.817503
	AILUNK_116955G0011	0.0587639	0.0948893	0	0	0
	AILUNK_117104G0002	0	0.284668	0.811039	0.115021	0
	AILUNK_117104G0003	0.117528	0.284668	0.243312	0.115021	0.163501
	AILUNK_117104G0004	0	0	0.243312	0.115021	0.163501
	AILUNK_117104G0005	0	0.0948893	0	0	0.163501
	AILUNK_117104G0007	0	0.0948893	0	1.0927	0
	AILUNK_117104G0008	0.117528	0	0.162208	4.08325	0.163501
	AILUNK_117192G0001	2.82067	2.2299	0	0.115021	0.327001
	AILUNK_117192G0002	2.87943	6.92692	0.324416	0.115021	0.163501
	AILUNK_117192G0003	4.40729	10.8648	0.162208	0.230042	0.981003
	AILUNK_117192G0004	1.88045	7.40137	0	0.115021	0.245251
	AILUNK_117192G0005	5.17123	25.4303	0.162208	0.115021	2.04376
	AILUNK_117363G0001	2.1155	14.9451	1.29766	1.55279	2.12551
	AILUNK_117363G0002	1.29281	22.3464	3.08195	1.66781	3.59701
	AILUNK_117363G0003	0.235056	2.75179	0.324416	0.230042	1.47151
	AILUNK_117363G0004	0.117528	0.0474447	0	0	0
	AILUNK_118264G0001	0.352584	0.332113	0	0.747637	0
	AILUNK_118264G0002	0.470111	0.521891	0	0.517595	0.163501
	AILUNK_118264G0003	0.117528	0.0948893	0.0811039	0.0575106	0
	AILUNK_118264G0004	0.235056	0.189779	0.0811039	0.287553	0.0817503
	AILUNK_118287G0002	0.352584	0.142334	0	0.115021	0
	AILUNK_118287G0003	0	0.0474447	0	0	0
	AILUNK_118287G0005	0.117528	0.0948893	0	0	0.163501
	AILUNK_118287G0006	0.117528	0	0	0	0
	AILUNK_118287G0007	0.117528	0.0948893	0	0	0
	AILUNK_118287G0008	0.117528	0.0948893	0	0	0
	AILUNK_118287G0009	0.117528	0.0474447	0	0	0
	AILUNK_118287G0010	0	0.0474447	0	0	0
	AILUNK_118287G0011	0	0	0	0	0.327001
	AILUNK_118287G0012	1.29281	0.474447	0	0.460085	0.654002
	AILUNK_118287G0013	0.117528	0.0948893	0	0	0.163501
	AILUNK_118287G0014	0.117528	0	0	0	0.163501
	AILUNK_118287G0015	0	0.379557	0	0	0.327001
	AILUNK_118287G0016	3.40831	2.6569	0	0.230042	1.79851
	AILUNK_118287G0017	0.352584	0.284668	0	0	0.245251
	AILUNK_118287G0018	0.235056	0.189779	0	0	0.327001
	AILUNK_118564G0001	0.822695	0.284668	0	0.460085	0.163501
	AILUNK_118564G0002	0	0	0	0.115021	0
	AILUNK_118564G0007	0	0.237223	0	0	0
	AILUNK_118605G0004	0.587639	6.97436	0	0	0.0817503
	AILUNK_118605G0005	0	0.237223	0	0	0
	AILUNK_118951G0001	0.117528	0	0	0	0
	AILUNK_118951G0002	0	0.284668	0	0	0.327001
	AILUNK_119407G0001	0.352584	0.854004	0	0	0
	AILUNK_119616G0001	26.3262	34.6346	0	0.862659	2.28901
	AILUNK_119616G0002	12.3404	20.3538	0	0.115021	1.1445
	AILUNK_119616G0003	13.2219	18.029	0	0.805148	1.06275
	AILUNK_119616G0004	1.82168	2.46712	0	0	0
	AILUNK_119616G0005	3.64336	3.74813	0	0.0575106	0.163501
	AILUNK_119616G0006	0.117528	0.427002	0	0	0
	AILUNK_119651G0001	0.411348	0.237223	0	0	0.0817503
	AILUNK_119651G0002	0.29382	0.427002	0	0	0.0817503
	AILUNK_119651G0004	0.176292	0.142334	0	0.230042	0
	AILUNK_119651G0005	0.528875	1.13867	0.162208	0.115021	0.654002
	AILUNK_119651G0006	0	0.284668	0	0	0.163501
	AILUNK_119651G0007	0.235056	0.0948893	0	0	0
	AILUNK_119651G0008	0.235056	0.284668	0	0	0
	AILUNK_119651G0009	0.352584	0.0948893	0	0	0.163501
	AILUNK_119725G0002	0	0.189779	0	0	0
	AILUNK_119725G0003	3.05572	1.09123	0	0.345063	1.63501
	AILUNK_120927G0004	0.235056	0.284668	0.973247	0.230042	0.490502
	AILUNK_121004G0001	0	0	0	0	0.0817503
	AILUNK_121004G0002	0.117528	0.189779	0	0	0.0817503
	AILUNK_121004G0003	0	0.189779	0	0	0
	AILUNK_121206G0001	0.235056	0.0948893	0	0	0
	AILUNK_121206G0002	0.117528	0.0948893	0	1.03519	0
	AILUNK_121206G0003	0.235056	0	0	0.230042	0
	AILUNK_121597G0010	0	0	0.0811039	0	0
	AILUNK_121597G0011	0	0	0.0811039	0	0
	AILUNK_122650G0001	0	0.0948893	0	0	0
	AILUNK_123343G0003	0.235056	0.0948893	0	0	0
	AILUNK_123623G0001	0.705167	0.284668	0	0	0.327001
	AILUNK_123623G0002	0.117528	0.189779	0	0	0.490502
	AILUNK_123623G0003	2.23303	2.6569	0	0.517595	2.12551
	AILUNK_123623G0004	6.81662	6.1678	0	1.32274	4.57802
	AILUNK_12427G0001	4.87741	1.89779	0.162208	0.345063	0.490502
	AILUNK_12427G0002	2.58561	0.284668	0	0	0
	AILUNK_124411G0001	0	0.0948893	0	0.0575106	0
	AILUNK_124411G0002	0.117528	0.284668	0	0.0575106	0
	AILUNK_124411G0003	0.235056	0.189779	0	0	0
	AILUNK_124411G0004	0	0	0	0	0.163501
	AILUNK_124411G0005	0.117528	0.0948893	0	0	0.163501
	AILUNK_124664G0001	0.117528	0	0	0	0
	AILUNK_124664G0002	0.587639	0.379557	0	0	0.327001
	AILUNK_124777G0004	0.646403	0.142334	0	0.690127	0
	AILUNK_124777G0005	0.528875	0.0948893	0	0.345063	0
	AILUNK_124777G0006	0.117528	0	0	0.115021	0
	AILUNK_124829G0001	3.17325	3.79557	0	0.115021	1.79851
	AILUNK_124829G0002	0.587639	0.0948893	0	0	0.163501
	AILUNK_124937G0001	1.35157	1.70801	0	0	0.245251
	AILUNK_124937G0003	0.235056	0	0	0	0.163501
	AILUNK_124937G0004	0	0.284668	0	0.115021	0
	AILUNK_124937G0005	0.822695	2.32479	0	0	0.163501
	AILUNK_124937G0006	0.0587639	0.854004	0	0	0.0817503
	AILUNK_124937G0007	3.81966	2.98901	0	0.115021	1.06275
	AILUNK_124937G0008	0.470111	0.664225	0	0.115021	0
	AILUNK_124937G0009	0.587639	1.42334	0	0.115021	0.163501
	AILUNK_124937G0010	0.117528	0	0	0	0
	AILUNK_124937G0012	0.117528	0.189779	0	0.230042	0.327001
	AILUNK_124937G0013	0.235056	0.664225	0	0.172532	0
	AILUNK_124937G0014	0.117528	0.569336	0	0.287553	0.654002
	AILUNK_125079G0002	0	0.284668	0.162208	0.690127	0
	AILUNK_125079G0006	0	0	0.162208	0	0
	AILUNK_125079G0007	0	1.04378	0.324416	0.345063	0.163501
	AILUNK_125079G0008	0	0.142334	0	0.115021	0
	AILUNK_125079G0009	0.117528	0.996338	0.0811039	1.6103	0.0817503
	AILUNK_125079G0010	1.52786	7.63859	1.54097	7.82144	1.88026
	AILUNK_125079G0011	0.646403	5.78825	0.567727	12.8824	1.88026
	AILUNK_125079G0012	0.176292	2.13501	0.567727	1.38025	0.245251
	AILUNK_125079G0013	0.528875	1.51823	0	0.345063	0.163501
	AILUNK_125079G0014	0.176292	1.04378	0	0.690127	0.654002
	AILUNK_125079G0015	0.176292	0.71167	0	0.172532	0
	AILUNK_125079G0016	0.528875	2.94157	0.324416	1.32274	0.981003
	AILUNK_125079G0017	0	0.427002	0.162208	0.172532	0.327001
	AILUNK_125079G0018	0.587639	2.08756	0.324416	0.747637	0.654002
	AILUNK_125079G0019	0	0.142334	0	0	0
	AILUNK_125079G0020	0	0.0474447	0	0	0
	AILUNK_125100G0005	0.117528	0.284668	0	0	0.327001
	AILUNK_125100G0006	0.470111	0	0	0	0
	AILUNK_125100G0008	0.117528	0	0	0	0
	AILUNK_125100G0010	0.117528	0.237223	0	0.115021	0.163501
	AILUNK_125100G0011	0.470111	0.0474447	0	0	0
	AILUNK_125100G0012	0.29382	0.0948893	0	0	0
	AILUNK_125100G0013	1.82168	1.42334	0	0	0.654002
	AILUNK_125100G0014	0.411348	0.427002	0	0.0575106	0.163501
	AILUNK_125100G0015	1.41033	0.61678	0	0.0575106	0.163501
	AILUNK_125694G0003	0.117528	1.70801	0	0	0
	AILUNK_125694G0005	0	0	0	0	0.0817503
	AILUNK_125694G0006	0.763931	0.379557	0	0	0.245251
	AILUNK_125694G0007	0	0.0948893	0	0	0
	AILUNK_125694G0008	0.470111	0.237223	0	0	0
	AILUNK_126321G0001	4.70111	3.5109	0	0.115021	1.1445
	AILUNK_126343G0005	0	0	0	0.115021	0
	AILUNK_126343G0008	0.117528	0	0	0	0.163501
	AILUNK_127067G0001	0.117528	0.284668	0	0	0
	AILUNK_127067G0002	0.117528	0.569336	0	0	0
	AILUNK_127148G0002	0	0.569336	0	0.690127	0
	AILUNK_127148G0003	1.05775	3.46346	1.29766	7.47637	0.817503
	AILUNK_127148G0004	0.881459	14.8027	3.24416	30.3656	4.82327
	AILUNK_127148G0005	0	0.189779	0.0811039	0.460085	0.0817503
	AILUNK_127497G0001	1.76292	1.13867	0	0.230042	0
	AILUNK_127548G0001	0.235056	0.0474447	0	0.230042	0.163501
	AILUNK_127548G0002	0.117528	0.142334	0	0	0
	AILUNK_127548G0003	0.117528	0.0948893	0	0	0.163501
	AILUNK_127548G0004	1.76292	1.8029	0	0	1.96201
	AILUNK_127548G0005	2.1155	2.46712	0	0.115021	1.96201
	AILUNK_127548G0006	0.235056	0.189779	0	0	0.327001
	AILUNK_127548G0007	3.40831	2.08756	0	0.690127	2.45251
	AILUNK_127548G0008	1.88045	2.27734	0	0.805148	1.47151
	AILUNK_127548G0009	1.17528	0.664225	0	0.230042	0.490502
	AILUNK_127548G0010	0.587639	0.61678	0	0.115021	0.163501
	AILUNK_127548G0011	0.235056	0.332113	0	0	0
	AILUNK_127548G0012	0.470111	0.569336	0	0	0.408751
	AILUNK_127548G0013	0	0.0948893	0	0	0.245251
	AILUNK_127548G0014	0	0.189779	0	0	0
	AILUNK_127548G0015	0.587639	0.569336	0	0	0.163501
	AILUNK_127548G0016	0.705167	0.379557	0	0	0.327001
	AILUNK_127548G0017	2.23303	2.13501	0	0.517595	1.63501
	AILUNK_128132G0001	0.998987	7.25903	0	0.805148	0.163501
	AILUNK_128132G0002	0	12.0035	0.162208	0	0.163501
	AILUNK_128132G0003	0	0.189779	0	0	0.163501
	AILUNK_128132G0005	0.352584	2.56201	0.567727	0.230042	0.327001
	AILUNK_128132G0007	0	1.23356	0.162208	0	0.163501
	AILUNK_128132G0008	0.235056	12.6203	0.324416	0.345063	0.163501
	AILUNK_128186G0001	0.822695	2.75179	0	0.115021	0
	AILUNK_128186G0002	0.705167	0.664225	0.162208	0.115021	0.163501
	AILUNK_128241G0001	0	4.0328	1.13545	0.115021	0.163501
	AILUNK_128241G0002	0.117528	3.98535	0.729935	0	0.163501
	AILUNK_128241G0003	0	7.49625	1.62208	0.345063	0.572252
	AILUNK_128241G0004	0	8.49259	3.08195	0.345063	0.163501
	AILUNK_128241G0005	0	6.26269	1.29766	0.115021	0.245251
	AILUNK_128241G0006	0	11.9086	4.1363	0	0.163501
	AILUNK_128241G0007	0	8.63493	2.18981	0.115021	0.163501
	AILUNK_128241G0008	0.0587639	6.45247	1.37877	0.115021	0
	AILUNK_128241G0009	0.176292	15.1823	4.29851	0.230042	0.163501
	AILUNK_128241G0010	0	6.12036	1.94649	0	0.327001
	AILUNK_128569G0001	0.235056	0.0948893	0	0	0
	AILUNK_128569G0002	0.117528	0.0948893	0	0	0.163501
	AILUNK_128569G0003	0.705167	0.0948893	0	0	0
	AILUNK_128569G0005	0.117528	0	0	0	0
	AILUNK_128569G0006	0.117528	0.189779	0	0	0
	AILUNK_128837G0003	0	0.284668	0	0.575106	0.327001
	AILUNK_128837G0004	0.352584	0.142334	0	0	0
	AILUNK_128837G0006	0	0.0948893	0	0	0
	AILUNK_129112G0001	0.352584	0.569336	0	0	0.0817503
	AILUNK_129112G0002	1.05775	0.521891	0	0	0.163501
	AILUNK_129112G0003	1.41033	0.71167	0	0	0.0817503
	AILUNK_129112G0005	0.0587639	0	0	0	0
	AILUNK_129112G0006	0.0587639	0	0	0	0
	AILUNK_129112G0007	0.352584	0.142334	0	0	0
	AILUNK_129112G0008	0.470111	0.142334	0	0.0575106	0
	AILUNK_129112G0009	0.411348	0.142334	0	0	0
	AILUNK_129243G0001	0.117528	0	0	0	0
	AILUNK_129243G0003	0	0.0474447	0	0	0
	AILUNK_129243G0004	0	0.0948893	0	0	0.163501
	AILUNK_129243G0005	2.35056	2.46712	0	0.115021	1.308
	AILUNK_129243G0006	1.64539	1.37589	0	0.230042	0.327001
	AILUNK_129243G0007	0.117528	0.142334	0	0	0.163501
	AILUNK_129243G0008	1.17528	0.948893	0	0.115021	0.327001
	AILUNK_129243G0009	0.0587639	0.189779	0	0	0
	AILUNK_129243G0010	0.29382	0.0948893	0	0	0.0817503
	AILUNK_129243G0011	0	0.0474447	0	0	0.0817503
	AILUNK_129243G0012	0.470111	0.71167	0	0	0.163501
	AILUNK_129243G0013	0.117528	0	0	0	0
	AILUNK_129243G0016	0	0.0948893	0	0	0
	AILUNK_129243G0017	0.352584	0.901448	0	0.115021	0.163501
	AILUNK_129243G0018	0.587639	1.09123	0.0811039	0.345063	0.327001
	AILUNK_129243G0019	2.17427	3.22624	0	0	2.28901
	AILUNK_129243G0020	0.117528	0	0	0	0
	AILUNK_129243G0022	2.23303	0.806559	0	0.115021	0.572252
	AILUNK_129243G0023	0	0.0948893	0	0	0.245251
	AILUNK_129243G0024	0.587639	0.61678	0	0	0
	AILUNK_129243G0025	0.117528	0.0948893	0	0	0
	AILUNK_129243G0026	0.470111	0.664225	0	0	0
	AILUNK_129243G0027	0.470111	0.379557	0	0	0.572252
	AILUNK_129243G0028	5.75887	6.78458	0	1.03519	3.35176
	AILUNK_129243G0029	4.11348	5.55102	0	0.345063	3.02476
	AILUNK_129243G0030	0.235056	0.901448	0	0.115021	0.163501
	AILUNK_129243G0031	0.117528	0.189779	0	0	0
	AILUNK_129243G0032	0.176292	0.284668	0	0	0.163501
	AILUNK_129243G0034	1.4691	1.18612	0.324416	0	0.654002
	AILUNK_129243G0035	0.29382	0.521891	0	0	0.327001
	AILUNK_129243G0036	3.81966	2.56201	0	0.402574	1.47151
	AILUNK_129243G0037	0.587639	0.569336	0	0.0575106	0.327001
	AILUNK_129243G0038	0.0587639	0.0948893	0	0	0.163501
	AILUNK_129243G0039	1.64539	1.18612	0	0.115021	0.654002
	AILUNK_129243G0040	0.822695	1.04378	0	0	0.490502
	AILUNK_129243G0041	0.0587639	0.0474447	0	0	0
	AILUNK_129243G0042	0.646403	0.237223	0	0	0.490502
	AILUNK_129243G0043	0.235056	0.0948893	0	0	0.163501
	AILUNK_129286G0003	0	0.237223	0	0.632616	0
	AILUNK_129286G0004	0.176292	0.0474447	0.162208	0.460085	0.163501
	AILUNK_129867G0001	0	0.0948893	0	0	0
	AILUNK_129867G0002	0	1.18612	0.486623	0.230042	0.327001
	AILUNK_129867G0003	0	0.0474447	0	0	0
	AILUNK_129867G0005	0	0	0	0	0.163501
	AILUNK_129867G0006	0	0.189779	0.162208	0.460085	0
	AILUNK_129867G0007	0.117528	0	0	0	0.490502
	AILUNK_129867G0008	0	0.189779	0	0	0.163501
	AILUNK_129867G0009	0	0.0474447	0	0	0
	AILUNK_129867G0010	0	0.0474447	0	0	0
	AILUNK_130868G0001	0.235056	1.32845	0	0.115021	0.163501
	AILUNK_130868G0002	0	0.0948893	0	0	0
	AILUNK_130868G0003	0	0.284668	0	0	0.163501
	AILUNK_130868G0004	0	0	0	0.115021	0
	AILUNK_130868G0005	0	0	0	0	0.163501
	AILUNK_130884G0001	4.81864	1.09123	0	0	4.90502
	AILUNK_130884G0002	0.705167	0.284668	0	0	0.654002
	AILUNK_130884G0003	0.117528	0	0	0	0
	AILUNK_130884G0004	0	0.569336	0	0	0
	AILUNK_130884G0005	0.117528	0	0	0	0.163501
	AILUNK_130884G0006	0.705167	0.379557	0	0	0.163501
	AILUNK_130959G0001	0.117528	0	0	0	0
	AILUNK_130959G0002	0	0	0	0.115021	0
	AILUNK_130959G0004	0	0	0	0	0.163501
	AILUNK_130959G0007	1.99797	1.75545	0	0.115021	0.817503
	AILUNK_130959G0008	1.17528	0.61678	0	0.230042	0.490502
	AILUNK_130959G0009	1.29281	0.474447	0	0	0.327001
	AILUNK_131293G0001	0.822695	0.427002	0	0.230042	0.327001
	AILUNK_131293G0002	0.117528	0.427002	0	0	0.163501
	AILUNK_131293G0003	0.235056	0.284668	0	0	0
	AILUNK_131293G0004	0	0.0948893	0	0	0
	AILUNK_131293G0005	0.470111	0.284668	0	0	0.327001
	AILUNK_131293G0006	0.29382	0.189779	0	0	0
	AILUNK_131293G0007	0.29382	0	0	0	0.163501
	AILUNK_131293G0008	0.587639	0.759114	0	0	0.327001
	AILUNK_131293G0009	0.587639	0.759114	0	0	0.490502
	AILUNK_131293G0010	0.587639	0.379557	0	0	0.327001
	AILUNK_131293G0011	0.705167	0.854004	0	0.115021	0.163501
	AILUNK_131293G0012	0.822695	0.474447	0	0	0.572252
	AILUNK_131293G0013	0.235056	0.806559	0	0	0.408751
	AILUNK_131293G0014	0	0.237223	0	0	0.163501
	AILUNK_131293G0015	0.470111	1.51823	0	0.115021	0.327001
	AILUNK_131293G0016	0	0.0948893	0	0	0
	AILUNK_131293G0018	1.23404	0.284668	0	0	0.245251
	AILUNK_131293G0019	0.528875	0.759114	0	0.230042	0.408751
	AILUNK_131293G0020	0.117528	0	0	0	0
	AILUNK_131293G0022	0.235056	0.0948893	0	0	0.327001
	AILUNK_131293G0025	0.117528	0.71167	0	0.115021	0.327001
	AILUNK_131293G0026	0.352584	1.04378	0	0.115021	1.308
	AILUNK_131547G0002	0	0	0.162208	0	0
	AILUNK_131547G0003	0	0	0.162208	0	0
	AILUNK_131547G0004	0	0	0.162208	0	0
	AILUNK_131648G0002	0.235056	0.284668	0	0	0.163501
	AILUNK_131683G0002	0	0	0	0.230042	0
	AILUNK_131683G0003	0.117528	0.0948893	0	0	0
	AILUNK_131683G0004	0.117528	0.0948893	0	0	0.163501
	AILUNK_131683G0005	0.352584	0.237223	0	0	0.327001
	AILUNK_131683G0006	0.235056	0.189779	0	0	0
	AILUNK_131683G0007	0	0.0474447	0	0	0.163501
	AILUNK_131683G0008	0.117528	0.379557	0	0	0.163501
	AILUNK_131738G0001	0	0.284668	0	0	0
	AILUNK_131738G0002	0.117528	0.189779	0	0	0
	AILUNK_131738G0003	0	0.854004	0	0	0
	AILUNK_131738G0004	0.235056	0.284668	0	0.115021	0
	AILUNK_131738G0005	0	0.0948893	0	0	0
	AILUNK_131738G0006	2.17427	3.27368	0.243312	0.690127	0.327001
	AILUNK_131738G0007	0.117528	0.61678	0.0811039	0	0
	AILUNK_131738G0008	0	0.0948893	0	0	0
	AILUNK_131783G0002	0.352584	0.0948893	0	0	0
	AILUNK_131783G0003	1.05775	0.379557	0	0	0.735753
	AILUNK_131783G0004	0.705167	0.189779	0	0	0.899253
	AILUNK_131783G0005	0.587639	0.0948893	0	0	0.327001
	AILUNK_132095G0002	0.881459	7.63859	0.0811039	0	0
	AILUNK_132095G0004	0.705167	0.189779	0	0.0575106	0
	AILUNK_132095G0005	1.99797	7.68603	0.0811039	0.0575106	0
	AILUNK_132233G0007	0.117528	0.0948893	0	0	0
	AILUNK_132233G0008	0	0	0	0	0.163501
	AILUNK_132233G0009	0.0587639	0	0	0	0
	AILUNK_132233G0010	0.176292	0	0	0	0
	AILUNK_132447G0002	0.176292	0.474447	0	0	0.0817503
	AILUNK_132447G0007	0.117528	0.0948893	0	0	0
	AILUNK_132447G0008	5.28875	1.23356	0	0.230042	0.0817503
	AILUNK_132447G0009	5.7001	3.65324	0.324416	1.32274	0.245251
	AILUNK_132447G0010	1.52786	2.27734	0.162208	0.230042	0.0817503
	AILUNK_132447G0011	0.29382	0.332113	0	0	0
	AILUNK_132499G0001	0.117528	0	0	0	0
	AILUNK_132499G0002	0	0.189779	0	0	0
	AILUNK_132687G0002	0	0.0948893	0	0.115021	0
	AILUNK_132687G0003	0	0	0	0.0575106	0
	AILUNK_132775G0001	0.0587639	0.521891	0.729935	2.81802	1.55326
	AILUNK_132775G0002	0.411348	1.66056	1.94649	4.71587	2.53426
	AILUNK_132775G0003	0.176292	0.189779	1.62208	1.78283	0.490502
	AILUNK_132775G0004	0.29382	0.427002	1.78429	3.04806	0.817503
	AILUNK_132775G0005	0	0.142334	0.324416	0.230042	0.163501
	AILUNK_132775G0006	0	0.332113	0.648831	0.115021	0.163501
	AILUNK_132891G0001	4.87741	2.56201	0	0	0
	AILUNK_132891G0002	0.587639	0.474447	0	0	0
	AILUNK_132891G0003	1.4691	1.13867	0	0	0.163501
	AILUNK_132891G0004	0	0.0948893	0	0	0
	AILUNK_132891G0005	1.05775	0.854004	0	0	0
	AILUNK_132891G0006	0.176292	0.61678	0	0	0
	AILUNK_132891G0007	2.70314	2.2299	0	0	0.327001
	AILUNK_132891G0008	0.705167	0.474447	0	0.230042	0
	AILUNK_132973G0001	0	0.0948893	0	0	0
	AILUNK_132973G0003	0	0.0474447	0	0	0
	AILUNK_132973G0004	0	0.379557	0	0	0
	AILUNK_132983G0001	0	0.0474447	0	0	0
	AILUNK_132983G0002	0	0.0474447	0	0	0
	AILUNK_133254G0003	0	0.284668	0	0	0
	AILUNK_133254G0004	0	0	0	0.230042	0
	AILUNK_133254G0005	0	0	0	0.287553	0
	AILUNK_133254G0006	0	0	0	0.115021	0.163501
	AILUNK_133254G0007	0	0	0	0.115021	0
	AILUNK_133254G0012	0	0	0	0.230042	0
	AILUNK_133254G0014	0	0	0	0.402574	0.163501
	AILUNK_133437G0001	0.705167	0.71167	0	0.115021	0
	AILUNK_133437G0002	0.705167	0.189779	0	0	0
	AILUNK_133437G0003	1.64539	1.13867	0	0.115021	0.490502
	AILUNK_133437G0004	1.17528	1.09123	0	0	0.408751
	AILUNK_133437G0005	0.940223	0.806559	0	0	0
	AILUNK_133437G0006	1.17528	2.60946	0	0	0.327001
	AILUNK_133437G0007	0.352584	0.664225	0	0	0.163501
	AILUNK_133437G0008	2.17427	3.0839	0	0.115021	0.654002
	AILUNK_133437G0009	1.4691	1.51823	0	0	0.899253
	AILUNK_133437G0010	0.470111	0.664225	0	0	0.490502
	AILUNK_133437G0011	0.352584	0.474447	0	0.115021	0.654002
	AILUNK_133437G0012	1.17528	1.04378	0	0	0.327001
	AILUNK_133437G0013	0	0.0948893	0	0	0.163501
	AILUNK_133437G0014	0.117528	1.37589	0	0.0575106	0.490502
	AILUNK_133437G0015	0.352584	0.427002	0	0.0575106	0
	AILUNK_133437G0016	0.352584	0.0948893	0	0	0.0817503
	AILUNK_133437G0017	1.4691	1.51823	0	0	0.408751
	AILUNK_133437G0018	0.352584	1.04378	0	0	0.163501
	AILUNK_133437G0019	2.52685	2.79923	0	0.230042	1.96201
	AILUNK_133513G0001	0.117528	0.0948893	0	0.0575106	0.163501
	AILUNK_133513G0002	0.235056	0.0474447	0	0.0575106	0
	AILUNK_133513G0003	0.235056	0.142334	0	0	0
	AILUNK_133513G0004	0.117528	0.189779	0	0.172532	0.327001
	AILUNK_133513G0005	0.587639	0.806559	0	0.172532	0.654002
	AILUNK_133513G0006	0.470111	1.18612	0	0.230042	0.327001
	AILUNK_133513G0007	0.352584	1.13867	0	0	0.327001
	AILUNK_133513G0008	0.235056	0	0	0.115021	0.163501
	AILUNK_133513G0009	0.705167	0.142334	0	0.115021	0.654002
	AILUNK_133513G0010	0.822695	0.61678	0	0	0.490502
	AILUNK_133513G0011	0.587639	0.474447	0	0.115021	0.327001
	AILUNK_133513G0012	0.763931	0.237223	0	0	0.163501
	AILUNK_133513G0013	0.29382	0.427002	0	0	0.490502
	AILUNK_133513G0014	0.0587639	0.664225	0	0	0.163501
	AILUNK_133513G0015	1.35157	1.61312	0	0.172532	0.327001
	AILUNK_133513G0016	1.11651	0.427002	0	0.0575106	0.327001
	AILUNK_133513G0017	0.646403	0.237223	0	0	0.163501
	AILUNK_134007G0002	0	0.379557	0.162208	0.230042	0.163501
	AILUNK_134007G0010	0	0.0948893	0	0	0
	AILUNK_134007G0012	0	0	0	0	0.163501
	AILUNK_134211G0002	2.7619	3.74813	0.0811039	0	0
	AILUNK_134211G0004	0.117528	0.427002	0	0	0
	AILUNK_134211G0005	2.1155	0.664225	0	0.0575106	0
	AILUNK_134240G0002	0.117528	0	0	0	0
	AILUNK_134240G0003	0.470111	0.237223	0	0.345063	0.163501
	AILUNK_134240G0004	0.235056	0.61678	0	1.26523	0.327001
	AILUNK_134240G0005	1.05775	0.948893	0	0.920169	1.96201
	AILUNK_134347G0001	0.587639	0.0474447	0	0	0
	AILUNK_134347G0002	0.411348	1.09123	0	0	0
	AILUNK_134347G0003	1.29281	1.18612	0	0.115021	0
	AILUNK_134347G0004	0.705167	0.61678	0	0	0
	AILUNK_134347G0005	0.411348	0.237223	0	0	0
	AILUNK_134347G0006	0	0.0474447	0	0	0
	AILUNK_134347G0007	0.881459	0.284668	0	0	0.163501
	AILUNK_134355G0001	0	0.0948893	0	0	0
	AILUNK_134355G0007	0	0.0948893	0	0	0
	AILUNK_134538G0001	0	0.0474447	0	0	0.0817503
	AILUNK_134538G0002	0	0.332113	0	0.460085	0.0817503
	AILUNK_134538G0004	0	0.284668	0	0	0
	AILUNK_134538G0006	0	0.0474447	0	0	0
	AILUNK_134538G0007	0	0.0474447	0	0	0
	AILUNK_134538G0008	0	0.0948893	0	0	0
	AILUNK_134538G0009	0	0.0948893	0	0.115021	0
	AILUNK_134538G0011	0	0.0948893	0	0	0
	AILUNK_134538G0015	0	0	0	0.0575106	0
	AILUNK_134538G0016	0	0	0	0.172532	0
	AILUNK_134538G0021	0	0.0474447	0	0	0
	AILUNK_134538G0031	0	0.189779	0	0.230042	0
	AILUNK_134538G0043	0	0.0948893	0	0	0
	AILUNK_134538G0044	0	0	0	0.115021	0
	AILUNK_134538G0045	0	0	0	0.115021	0
	AILUNK_134538G0048	0	2.27734	0.162208	0.460085	0
	AILUNK_134542G0001	0.117528	0	0	0	0
	AILUNK_134814G0001	0	0	0	0	0.163501
	AILUNK_134814G0002	0.235056	0	0	0	0
	AILUNK_134814G0004	0	0.0948893	0	0	0
	AILUNK_134814G0005	0.528875	0.237223	0	0.115021	0.327001
	AILUNK_134814G0006	0.411348	0.332113	0	0	0.490502
	AILUNK_134901G0001	0.235056	0.0948893	0	0	0.163501
	AILUNK_134901G0007	0	0.0948893	0	0	0
	AILUNK_134901G0008	0.117528	0	0	0	0
	AILUNK_134901G0009	0	0.142334	0	0	0
	AILUNK_135650G0002	0.117528	2.51457	0	0	0
	AILUNK_135650G0003	0	0	0	0.402574	0.0817503
	AILUNK_135650G0004	0	0	0.162208	2.41544	1.1445
	AILUNK_135807G0003	12.3404	13.5217	0.162208	0	0.490502
	AILUNK_135807G0005	1.4691	3.22624	0.162208	0	0
	AILUNK_135807G0007	0.29382	6.12036	0	0	0
	AILUNK_135807G0016	3.29078	6.07292	0.0811039	0.0575106	0
	AILUNK_137388G0002	0	0	0	0.115021	0
	AILUNK_137388G0006	0	0	0	0	0.163501
	AILUNK_137388G0007	0	0.427002	0	0.287553	1.06275
	AILUNK_137388G0008	0	0.0474447	0	0.172532	0.0817503
	AILUNK_137699G0003	0.117528	0.0948893	0	0	0.163501
	AILUNK_137699G0006	0	0.521891	0	0	0.163501
	AILUNK_137699G0007	0.117528	0.332113	0	0	0.327001
	AILUNK_137699G0008	0.117528	0.0948893	0	0	0
	AILUNK_137699G0009	2.1155	1.70801	0	0.345063	0.817503
	AILUNK_137699G0010	0.235056	0.379557	0	0.115021	0
	AILUNK_137699G0011	0.176292	0.189779	0	0	0
	AILUNK_137699G0012	0.646403	0	0	0	0.163501
	AILUNK_137699G0013	0.587639	0.427002	0	0.230042	0.0817503
	AILUNK_137699G0014	0.235056	0.237223	0	0.115021	0.735753
	AILUNK_137699G0015	0.235056	0.284668	0	0.115021	0.327001
	AILUNK_137699G0016	0.117528	0.189779	0	0	0.654002
	AILUNK_137699G0017	1.4691	2.70435	0	0	0.490502
	AILUNK_137699G0018	0.470111	0.61678	0	0.115021	0
	AILUNK_137699G0019	0.822695	1.42334	0	0.230042	1.308
	AILUNK_137699G0021	3.99595	3.93791	0	0.345063	1.47151
	AILUNK_137699G0022	3.99595	5.40869	0	0.230042	2.61601
	AILUNK_137699G0023	10.1074	9.48893	0	0.402574	6.86702
	AILUNK_137699G0024	7.52178	6.49992	0	0.632616	3.27001
	AILUNK_137848G0001	0	0	0.486623	0	0
	AILUNK_137848G0002	0	0	0.0811039	0	0
	AILUNK_137848G0003	0.117528	26.6164	1.05435	0	0.327001
	AILUNK_137848G0004	0	0.996338	0.486623	0.115021	0
	AILUNK_137848G0005	0	1.23356	0.648831	0	0
	AILUNK_137848G0006	0	0.189779	0.162208	0	0
	AILUNK_137848G0007	0	0.142334	0	0	0
	AILUNK_137848G0008	0	0.759114	0.567727	0	0.163501
	AILUNK_137848G0009	0	0.237223	0.0811039	0	0
	AILUNK_137848G0010	0	0.61678	0	0	0
	AILUNK_137848G0011	0	2.37223	0.486623	0	0.0817503
	AILUNK_137848G0012	0	0.521891	0	0	0.0817503
	AILUNK_137848G0013	0	0.427002	0	0	0
	AILUNK_137848G0014	0	7.1167	1.86539	0	0.163501
	AILUNK_137848G0015	0.117528	8.87215	2.67643	0.115021	0.327001
	AILUNK_137848G0017	0	1.23356	0.324416	0	0
	AILUNK_137848G0018	0	0.284668	0.162208	0	0
	AILUNK_137848G0019	0.176292	48.7731	0.486623	0	0.163501
	AILUNK_137848G0021	0	0.0948893	0	0	0
	AILUNK_137848G0022	0	0.474447	0	0	0
	AILUNK_137848G0023	0	0.237223	0.0811039	0	0
	AILUNK_137848G0024	0	40.6601	14.031	1.26523	0.817503
	AILUNK_137848G0025	0	2.2299	0.162208	0	0
	AILUNK_137848G0026	0	1.66056	0.162208	0	0
	AILUNK_137848G0027	0	0.0474447	0	0	0
	AILUNK_137848G0028	0	0.142334	0	0	0
	AILUNK_137848G0029	0	0.806559	0.162208	0	0
	AILUNK_137848G0030	0	0.427002	0.324416	0	0
	AILUNK_137848G0031	0	3.98535	0.973247	0	0
	AILUNK_137848G0032	0	1.23356	0.162208	0	0.163501
	AILUNK_137848G0033	0	4.93424	1.45987	0.115021	0
	AILUNK_137848G0034	0	3.5109	1.21656	0.115021	0
	AILUNK_137848G0035	0	0.284668	0	0	0.327001
	AILUNK_137848G0036	0	4.08024	1.78429	0.115021	0.163501
	AILUNK_137848G0037	0	3.89046	0.324416	0	0
	AILUNK_137848G0038	0	2.08756	0	0	0
	AILUNK_138880G0002	0	0.0948893	0	0	0
	AILUNK_138880G0004	0.352584	25.2406	0.973247	2.41544	0.817503
	AILUNK_138880G0005	0	0.474447	0	0	0
	AILUNK_138887G0001	0	0.0474447	0	0	0
	AILUNK_138887G0003	0.352584	1.28101	0.162208	0.230042	0.490502
	AILUNK_138887G0004	0	0.0474447	0	0	0
	AILUNK_139113G0001	0.470111	0.996338	0	0.575106	0.327001
	AILUNK_139113G0002	0	0.142334	0	0	0
	AILUNK_139113G0003	0	0.189779	0	0.230042	0
	AILUNK_139113G0004	0	0.0948893	0	0	0
	AILUNK_139113G0007	0.0587639	0.284668	0	0	0
	AILUNK_139113G0008	0.0587639	0	0	0	0
	AILUNK_139113G0009	0	0.189779	0	0	0
	AILUNK_139559G0001	0.881459	0.379557	0	0.575106	0
	AILUNK_139559G0002	0.646403	0.379557	0	0.402574	0.408751
	AILUNK_139559G0004	0.235056	0.0474447	0	0	0
	AILUNK_139559G0005	0.235056	0.0474447	0	0	0
	AILUNK_139559G0006	0.940223	0.189779	0	0.115021	0.327001
	AILUNK_139559G0007	0.705167	0.332113	0	0	0.163501
	AILUNK_139559G0008	0.117528	0.521891	0	0.115021	0.163501
	AILUNK_139559G0009	0.470111	0.332113	0	0	0.163501
	AILUNK_139559G0010	0.822695	1.09123	0	0	0.981003
	AILUNK_139559G0011	0.587639	0.189779	0	0.115021	0.327001
	AILUNK_139559G0012	0	0.0948893	0	0	0
	AILUNK_139559G0013	0.29382	0.284668	0	0	0
	AILUNK_139559G0014	0.528875	0.332113	0	0	0
	AILUNK_139559G0015	0.235056	0.0474447	0	0.115021	0
	AILUNK_139797G0003	0	0.0474447	0	0	0
	AILUNK_139797G0004	0.117528	0.0948893	0	0.0575106	0
	AILUNK_139797G0005	0.117528	0.0474447	0	0.0575106	0
	AILUNK_139797G0006	0	0.0948893	0	0	0.163501
	AILUNK_139797G0007	0.29382	0.0948893	0	0	0
	AILUNK_139797G0008	0.411348	0.0948893	0	0	0
	AILUNK_139797G0010	0.117528	0.332113	0	0	0.327001
	AILUNK_139797G0011	0	0.0474447	0	0	0
	AILUNK_140189G0002	0.705167	1.99268	0	0	0.654002
	AILUNK_140189G0003	0	0.189779	0	0	0
	AILUNK_140189G0004	2.35056	5.7408	0	0.230042	0.981003
	AILUNK_140189G0005	0	0.474447	0	0	0.327001
	AILUNK_140189G0006	1.76292	1.70801	0	0	1.308
	AILUNK_140189G0007	0.470111	0.189779	0	0	0.163501
	AILUNK_140189G0009	0.117528	0.0474447	0	0	0
	AILUNK_140189G0010	0.0587639	0.61678	0	0	0.408751
	AILUNK_140189G0011	0.528875	1.04378	0	0.115021	0.0817503
	AILUNK_140189G0012	0.822695	0.61678	0	0.115021	0.327001
	AILUNK_140189G0013	1.88045	0.71167	0	0.230042	0.327001
	AILUNK_140189G0014	0	0.0474447	0	0	0
	AILUNK_140189G0015	1.23404	1.47078	0	0	0.981003
	AILUNK_140189G0016	12.6342	12.7626	0	2.41544	12.753
	AILUNK_140189G0017	10.6363	8.35026	0	1.38025	7.76628
	AILUNK_140189G0018	0.705167	1.70801	0	0.115021	0.981003
	AILUNK_140189G0019	0.117528	0.379557	0	0	0.327001
	AILUNK_140189G0020	0.117528	0.189779	0	0	0
	AILUNK_140189G0021	7.34549	5.40869	0	0.690127	7.60278
	AILUNK_140382G0001	0	0	0	0.0575106	0
	AILUNK_140437G0002	0.176292	0.0948893	0	0	0.163501
	AILUNK_140437G0003	0.29382	0.284668	0	0	0.490502
	AILUNK_140437G0005	0.117528	0	0	0	0
	AILUNK_140437G0006	0	0.379557	0	0	0.163501
	AILUNK_140437G0008	0.352584	0.189779	0	0	0
	AILUNK_140572G0002	0.822695	1.23356	0	0	0.654002
	AILUNK_140572G0003	0.352584	1.23356	0	0	0.163501
	AILUNK_140572G0004	0.235056	0.474447	0	0	0
	AILUNK_140572G0005	0.411348	0.284668	0	0	0.327001
	AILUNK_140572G0006	0.646403	2.75179	0	0	0
	AILUNK_140572G0007	0.117528	0.237223	0	0	0.408751
	AILUNK_140572G0008	0	0.0474447	0	0	0
	AILUNK_140572G0009	0	0.0474447	0	0	0
	AILUNK_140749G0001	0.235056	0.379557	0	0.115021	0
	AILUNK_140749G0002	0.235056	0.189779	0	0	0.490502
	AILUNK_140749G0003	1.05775	0.759114	0	0	0
	AILUNK_140749G0004	0.117528	0.142334	0	0	0
	AILUNK_140749G0005	0	0.0474447	0	0.115021	0.327001
	AILUNK_141455G0001	0.470111	0.427002	0	0	0.327001
	AILUNK_141455G0002	0	0.0474447	0	0.115021	0
	AILUNK_141455G0003	0.235056	0.0948893	0	0	0
	AILUNK_141455G0005	0	0.0948893	0	0	0
	AILUNK_141455G0006	0	0.189779	0	0	0
	AILUNK_141455G0007	0.587639	0.71167	0	0	0.163501
	AILUNK_141455G0008	0.646403	0.569336	0	0	0
	AILUNK_141455G0009	0.646403	1.09123	0	0	0
	AILUNK_141455G0010	0	0.0948893	0	0	0.327001
	AILUNK_141455G0011	0.705167	0.664225	0	0.115021	0.327001
	AILUNK_141457G0001	0.117528	0	0	0	0
	AILUNK_141457G0004	0.117528	0	0	0	0
	AILUNK_141457G0006	0	0.189779	0	0	0
	AILUNK_141457G0008	0.705167	1.04378	0	0.115021	0.817503
	AILUNK_141457G0009	0.117528	0.0948893	0	0	0
	AILUNK_141790G0001	0.352584	0.142334	0	0.345063	0.163501
	AILUNK_141790G0002	7.22796	5.07658	0.324416	1.03519	2.61601
	AILUNK_141790G0003	4.75988	2.60946	0.324416	0.690127	1.55326
	AILUNK_141790G0004	10.7538	5.78825	0.486623	0.920169	2.53426
	AILUNK_141790G0006	0.235056	0.189779	0	0	0
	AILUNK_141790G0007	0.117528	0	0	0	0
	AILUNK_141827G0001	0.352584	1.32845	0.648831	0	0
	AILUNK_141827G0002	1.52786	3.17879	0.486623	0.115021	0.654002
	AILUNK_141827G0003	0.940223	1.66056	0.324416	0	0.163501
	AILUNK_141827G0004	0.117528	1.28101	0	0	0
	AILUNK_142204G0001	0.176292	0.0948893	0	0.115021	0.163501
	AILUNK_142204G0002	1.05775	1.13867	0	0.230042	0.163501
	AILUNK_142204G0003	1.4691	1.47078	0	0.115021	0.735753
	AILUNK_142204G0004	0.587639	1.13867	0	0.230042	0.981003
	AILUNK_142204G0005	0.881459	1.37589	0	0	0.408751
	AILUNK_142204G0006	0.705167	0.0948893	0	0.115021	0.163501
	AILUNK_142204G0007	1.17528	1.23356	0	0.345063	0.654002
	AILUNK_142204G0008	0.705167	0	0	0	0.327001
	AILUNK_142204G0009	0	0.0948893	0	0	0.327001
	AILUNK_142204G0010	0.235056	0.0948893	0	0	0.163501
	AILUNK_142204G0011	0	0	0	0	0.163501
	AILUNK_142204G0012	0	0.189779	0	0	0
	AILUNK_142204G0013	0.470111	0.0948893	0	0.345063	0
	AILUNK_142204G0014	0.235056	0.142334	0	0	0.163501
	AILUNK_142204G0015	1.05775	0.61678	0	0.230042	0.327001
	AILUNK_142204G0016	0.117528	0.0948893	0	0.115021	0
	AILUNK_142204G0017	0.235056	0.189779	0	0	0
	AILUNK_142204G0018	0	0	0	0	0.163501
	AILUNK_142204G0019	0.117528	0.237223	0	0	0.163501
	AILUNK_142204G0020	0.117528	0.237223	0	0.345063	0.163501
	AILUNK_142204G0021	0.411348	0.189779	0	0	0.163501
	AILUNK_142204G0022	0.29382	0	0	0	0
	AILUNK_142204G0023	0.646403	0	0	0.115021	0.163501
	AILUNK_142204G0024	0.528875	0	0	0	0.490502
	AILUNK_142204G0025	0.117528	0	0	0	0
	AILUNK_142204G0026	0	0.189779	0	0	0
	AILUNK_142204G0027	0.117528	0	0	0	0
	AILUNK_142204G0028	0.705167	0.0948893	0	0	0
	AILUNK_142204G0029	1.99797	0.284668	0	0.115021	0.163501
	AILUNK_142204G0030	0.470111	0.284668	0	0	0
	AILUNK_142204G0031	2.46809	2.75179	0	0.230042	1.1445
	AILUNK_142204G0032	0.411348	1.09123	0	0	0
	AILUNK_142204G0033	0.0587639	0.189779	0	0	0.163501
	AILUNK_142204G0034	0	0.189779	0	0.0575106	0
	AILUNK_142204G0035	0.0587639	0.0474447	0	0.0575106	0
	AILUNK_142204G0036	0.411348	0.474447	0	0	0.327001
	AILUNK_142204G0037	0.705167	0.284668	0	0	0.408751
	AILUNK_142204G0038	1.05775	1.32845	0	0	0.899253
	AILUNK_142204G0041	1.29281	1.18612	0	0	0.327001
	AILUNK_142204G0042	0.470111	0.806559	0	0.345063	0.327001
	AILUNK_142204G0043	0.176292	0.237223	0	0	0.163501
	AILUNK_142463G0001	0.352584	0.759114	0	0	0
	AILUNK_143394G0001	1.05775	0.759114	0	0.115021	0.163501
	AILUNK_143394G0002	1.23404	0.474447	0	0.287553	0.817503
	AILUNK_143394G0003	1.35157	1.04378	0	0.287553	1.79851
	AILUNK_143394G0004	0.352584	0.237223	0	0	0.327001
	AILUNK_143394G0005	0.705167	0.664225	0	0	1.47151
	AILUNK_143394G0006	0.470111	0.0948893	0	0.115021	0.327001
	AILUNK_143394G0007	0.705167	0.664225	0	0	2.28901
	AILUNK_143394G0008	10.3425	6.12036	0	1.49527	6.62177
	AILUNK_143394G0009	7.28673	5.93058	0	1.49527	5.31377
	AILUNK_143394G0010	4.231	3.84302	0	0.575106	5.23202
	AILUNK_143394G0011	5.99392	2.60946	0	0.575106	2.77951
	AILUNK_143394G0012	0.117528	0.284668	0	0	0
	AILUNK_143394G0013	0.117528	0	0	0	0
	AILUNK_143394G0014	0.235056	0.0948893	0	0	0.0817503
	AILUNK_143394G0015	0.822695	0.474447	0	0	0.572252
	AILUNK_143394G0016	0.352584	0.284668	0	0	0.0817503
	AILUNK_143394G0017	0.117528	0.189779	0	0.115021	0.245251
	AILUNK_143394G0018	0.646403	0.332113	0	0.115021	0.572252
	AILUNK_143394G0019	1.17528	1.32845	0	0	0.735753
	AILUNK_143394G0020	0.763931	0.901448	0	0.115021	0.163501
	AILUNK_143394G0021	0	0	0	0	0.0817503
	AILUNK_143394G0022	0.470111	0.0948893	0	0.230042	0.245251
	AILUNK_143394G0023	0.117528	0.284668	0	0	0
	AILUNK_143394G0024	0.29382	0	0	0	0
	AILUNK_143394G0025	0.0587639	0.0948893	0	0	0
	AILUNK_143394G0026	0	0.0474447	0	0	0
	AILUNK_144199G0001	0.117528	0	0	0	0
	AILUNK_144199G0002	0.235056	0.142334	0	0	0.163501
	AILUNK_144199G0003	0.822695	0.332113	0	0.115021	0.327001
	AILUNK_144199G0006	0.117528	0	0	0	0
	AILUNK_144199G0007	0.117528	0	0	0	0
	AILUNK_144199G0011	0	0	0	0	0.163501
	AILUNK_144199G0013	0	0.427002	0	0	0
	AILUNK_144199G0014	1.88045	4.12768	0	0.230042	0.817503
	AILUNK_144727G0001	1.52786	0.664225	0	0.0575106	0.0817503
	AILUNK_144727G0002	0.470111	0.521891	0	0.172532	0.0817503
	AILUNK_144727G0003	0.117528	0.142334	0	0	0.327001
	AILUNK_144727G0004	0.117528	1.70801	0	0	0
	AILUNK_144727G0005	0	0.189779	0.162208	0.115021	0
	AILUNK_144727G0006	0.29382	0.0948893	0	0	0
	AILUNK_144727G0007	0.0587639	2.70435	0.486623	0.172532	0.327001
	AILUNK_144727G0008	0.587639	3.65324	0.324416	0.172532	0.899253
	AILUNK_144727G0009	4.231	30.4595	0.811039	0.575106	0.981003
	AILUNK_144999G0004	0.352584	2.2299	0.0811039	0	0.0817503
	AILUNK_144999G0010	0	0.0948893	0	0	0
	AILUNK_145129G0002	0	0	0	0.115021	0
	AILUNK_145129G0003	0	0.0948893	0	0	0
	AILUNK_145624G0001	0.587639	0.474447	0	0.230042	0
	AILUNK_145624G0002	0.587639	0.474447	0	0	0
	AILUNK_145624G0003	2.87943	3.0839	0.648831	0.460085	1.22625
	AILUNK_145624G0004	2.05674	0.61678	0	0.115021	0.654002
	AILUNK_145624G0005	0.881459	0.284668	0	0	0.245251
	AILUNK_145624G0006	0.117528	0	0	0	0
	AILUNK_145624G0007	0.352584	0	0	0	0
	AILUNK_145624G0008	1.64539	0.189779	0	0.115021	0.163501
	AILUNK_145624G0009	1.05775	0.0948893	0	0.115021	0.490502
	AILUNK_145624G0010	0.705167	0.0948893	0	0	0.654002
	AILUNK_145738G0005	0.117528	1.18612	0	0	0
	AILUNK_145738G0006	0	0.237223	0	0	0
	AILUNK_146441G0001	0.235056	0	0	0	0
	AILUNK_146441G0002	2.23303	1.32845	0	0	0
	AILUNK_146441G0003	14.5735	7.49625	0	0	0
	AILUNK_146441G0004	9.87234	5.93058	0	0	0
	AILUNK_146441G0005	12.7518	4.41235	0.162208	0	0
	AILUNK_146441G0006	6.17021	2.60946	0	0	0
	AILUNK_146441G0007	11.694	6.31014	0	0	0
	AILUNK_146441G0008	11.5177	4.41235	0.162208	0	0
	AILUNK_146441G0009	2.35056	1.66056	0.162208	0	0
	AILUNK_146514G0001	0	0.0948893	0	0	0.245251
	AILUNK_146514G0002	0.235056	0	0	0	0.245251
	AILUNK_146514G0005	0.235056	0.142334	0	0.172532	0.408751
	AILUNK_146514G0006	0.470111	0.189779	0	0.172532	0.245251
	AILUNK_146514G0007	2.1155	1.94523	0	0.345063	0.817503
	AILUNK_146514G0008	0	0	0	0.115021	0
	AILUNK_147214G0001	0.117528	0	0	0	0
	AILUNK_147214G0002	0	0.0948893	0	0	0
	AILUNK_147363G0001	0.998987	0.996338	0	0.115021	0.490502
	AILUNK_147363G0002	1.11651	1.28101	0	0.115021	0.327001
	AILUNK_147363G0003	1.52786	0.427002	0	0.0575106	0.654002
	AILUNK_147363G0004	6.22898	0.948893	0	1.0927	1.1445
	AILUNK_147363G0005	1.17528	0.759114	0	0	0
	AILUNK_147363G0006	1.88045	1.51823	0	0.345063	0.654002
	AILUNK_147363G0007	0.822695	0.854004	0	0.115021	0.163501
	AILUNK_147363G0008	0.117528	0.189779	0	0	0
	AILUNK_147363G0010	0.352584	0.0948893	0	0.115021	0.163501
	AILUNK_147363G0011	0.117528	0.0948893	0	0	0
	AILUNK_147363G0012	0	0.189779	0	0	0.163501
	AILUNK_147363G0013	0.117528	0.474447	0	0.230042	0.327001
	AILUNK_147363G0014	0	0.189779	0	0	0
	AILUNK_147363G0015	1.23404	1.28101	0	0.115021	0.490502
	AILUNK_147363G0016	0.528875	0.0474447	0	0	0.327001
	AILUNK_147363G0017	0.235056	0.284668	0	0	0.163501
	AILUNK_147363G0018	0.235056	0.189779	0	0	0.327001
	AILUNK_147363G0019	1.82168	2.46712	0	0.115021	1.1445
	AILUNK_147363G0020	0.235056	0.0948893	0	0	0
	AILUNK_147363G0021	0.117528	0.0948893	0	0	0
	AILUNK_147363G0023	0.117528	0	0	0.115021	0
	AILUNK_147363G0024	6.87538	11.2918	0	0.575106	3.92401
	AILUNK_147363G0025	0.176292	0.759114	0	0.0575106	0.327001
	AILUNK_147363G0026	0	0.0474447	0	0.0575106	0.327001
	AILUNK_147363G0027	0	0	0	0	0.163501
	AILUNK_147363G0029	1.05775	0.948893	0	0	0.490502
	AILUNK_147363G0030	0.470111	0.0474447	0	0.115021	0
	AILUNK_147363G0031	0.352584	0.142334	0	0.115021	0.327001
	AILUNK_147363G0032	1.41033	0.664225	0	0	1.63501
	AILUNK_148223G0005	0.176292	1.61312	0	0	0
	AILUNK_149179G0001	0	0.0474447	0	0	0
	AILUNK_149179G0002	0.117528	0.474447	0	0	0
	AILUNK_149613G0001	0	0.0948893	0	0	0
	AILUNK_149643G0003	1.05775	1.94523	0	0	0
	AILUNK_149912G0001	3.29078	1.47078	0	0.115021	1.1445
	AILUNK_149912G0002	1.88045	1.75545	0	0	0.327001
	AILUNK_149912G0003	2.35056	1.70801	0	0.230042	0.817503
	AILUNK_149912G0004	0	0.0948893	0	0	0
	AILUNK_149912G0005	0.117528	0	0	0	0
	AILUNK_149912G0006	0.117528	0.189779	0	0	0
	AILUNK_149912G0007	0.352584	0.284668	0	0	0.163501
	AILUNK_149912G0008	0.235056	0.0948893	0	0	0
	AILUNK_149912G0010	0	0.0948893	0	0	0
	AILUNK_149912G0011	0.117528	0	0	0	0
	AILUNK_149912G0014	0	0	0	0	0.245251
	AILUNK_149912G0015	0.235056	0.0948893	0	0	0.245251
	AILUNK_149912G0016	0.0587639	0.237223	0	0	0
	AILUNK_149912G0017	8.05066	4.36491	0	0.230042	0.327001
	AILUNK_149912G0018	2.52685	4.08024	0	0.230042	1.38975
	AILUNK_149912G0019	7.40426	10.2955	0	0.115021	2.86126
	AILUNK_149912G0020	1.93921	2.27734	0	0.575106	0.735753
	AILUNK_149912G0021	0.646403	0.664225	0	0	0.490502
	AILUNK_149912G0022	1.29281	1.89779	0	0.115021	1.38975
	AILUNK_149912G0023	0.470111	0.569336	0	0.115021	0.735753
	AILUNK_149912G0024	0.117528	0.284668	0	0	0.163501
	AILUNK_150029G0001	5.93516	0.0948893	0.162208	1.6103	0
	AILUNK_150029G0002	1.76292	0	0	0.115021	0
	AILUNK_150029G0005	21.8602	0.759114	0.486623	0	0.163501
	AILUNK_150029G0006	1.35157	0.854004	0	0	0
	AILUNK_150029G0007	7.63931	0	0	0	0
	AILUNK_150029G0008	17.9818	0.0948893	0	0	0.163501
	AILUNK_150029G0009	5.0537	0	0	0	0
	AILUNK_150029G0010	21.0375	0	0	0.115021	0
	AILUNK_150029G0011	6.93414	0.332113	0.405519	0	0
	AILUNK_150029G0012	11.694	0.901448	0.405519	0	0.327001
	AILUNK_150029G0013	1.41033	1.75545	0	0	0
	AILUNK_150029G0014	6.58156	1.37589	0	0	0.0817503
	AILUNK_150029G0015	6.28774	0.332113	0	0	0.0817503
	AILUNK_150029G0016	0.646403	0	0	0	0
	AILUNK_150029G0017	1.70415	0	0	0.115021	0
	AILUNK_150029G0018	0.176292	0	0	0	0
	AILUNK_150029G0019	0.528875	0.142334	0	0	0
	AILUNK_150029G0020	0	5.55102	0	0.230042	0
	AILUNK_150237G0001	0.235056	0	0	0	0
	AILUNK_150237G0003	0.881459	0.379557	0.162208	0.115021	0.327001
	AILUNK_150237G0004	1.4691	1.13867	0	0.230042	0.899253
	AILUNK_150237G0005	0.528875	0.189779	0	0	0.408751
	AILUNK_150237G0006	0.587639	0.284668	0	0.115021	0.245251
	AILUNK_150237G0007	0.0587639	0.0948893	0	0	0.0817503
	AILUNK_150301G0001	535.692	2.13501	0.324416	10.812	1.79851
	AILUNK_150301G0002	0.470111	0	0	0	0
	AILUNK_150330G0001	0.646403	0.189779	0	0	0
	AILUNK_150330G0002	1.58663	0.759114	0	0.460085	0.981003
	AILUNK_150330G0003	0.117528	0.61678	0	0	0
	AILUNK_150330G0004	0.470111	0.71167	0	0	0.327001
	AILUNK_150330G0005	0.117528	0.759114	0	0	0.327001
	AILUNK_150330G0006	0.235056	0.0948893	0	0	0.0817503
	AILUNK_150330G0007	0.587639	0.0948893	0	0	0.408751
	AILUNK_150330G0008	0.235056	0.189779	0	0	0.327001
	AILUNK_150438G0010	0.117528	0.996338	0	0	0
	AILUNK_151482G0001	0.705167	0.521891	0	0	0
	AILUNK_151482G0002	0.587639	0.474447	0	0	0.735753
	AILUNK_151482G0004	0.587639	0.664225	0	0	0.163501
	AILUNK_151482G0006	0	0.0948893	0	0	0
	AILUNK_151816G0001	0.29382	5.59847	0	0	0
	AILUNK_152546G0001	4.231	0	0	0.345063	0.0817503
	AILUNK_152546G0002	1.93921	0	0	0.287553	0
	AILUNK_152774G0001	0	0.284668	0.162208	0	0
	AILUNK_152774G0002	0	0.379557	0	0	0
	AILUNK_152774G0003	0	1.13867	0	0	0
	AILUNK_153272G0001	0	0.0948893	0	0	0
	AILUNK_153272G0004	0	0.0474447	0	0	0
	AILUNK_15384G0001	0.470111	113.677	31.3872	0.575106	3.27001
	AILUNK_15384G0002	0.587639	192.341	66.7485	2.07038	4.25101
	AILUNK_15384G0003	0	0.901448	0.162208	0	0
	AILUNK_153935G0001	0.705167	0.569336	0	0	0
	AILUNK_153935G0002	0.528875	0.284668	0	0	0.490502
	AILUNK_153935G0003	0.117528	0	0	0	0
	AILUNK_154626G0001	0	0.189779	0.162208	0	0
	AILUNK_154626G0004	0	2.27734	2.1087	0.575106	0.163501
	AILUNK_154626G0014	0	0.0948893	0	0	0
	AILUNK_154626G0016	0	0	0	0.115021	0
	AILUNK_154626G0020	0	0	0.162208	0	0
	AILUNK_154626G0021	0	0.0948893	0.162208	0.115021	0
	AILUNK_154626G0025	0	0	0.0811039	0	0
	AILUNK_154626G0026	0	0	0.0811039	0	0
	AILUNK_154626G0027	0	0.189779	0.648831	0	0
	AILUNK_154626G0032	0	0	0.162208	0	0.163501
	AILUNK_154626G0039	0.235056	0.948893	0.162208	0.115021	0
	AILUNK_155397G0001	0	0.474447	0	0.115021	0
	AILUNK_155397G0002	0	0.0948893	0	0	0
	AILUNK_155397G0003	0	0.189779	0	0.460085	0.163501
	AILUNK_155397G0004	0	0.284668	0	0.0575106	0
	AILUNK_155397G0005	0	0.569336	0.486623	0.287553	0.654002
	AILUNK_155397G0007	0	0.189779	0	0	0
	AILUNK_155397G0008	0	1.47078	0.324416	0.690127	0.327001
	AILUNK_155397G0010	0	0.379557	0.243312	0.460085	0.163501
	AILUNK_155397G0011	0	0	0	0.115021	0
	AILUNK_155397G0012	0.117528	0.948893	0.486623	1.26523	0.163501
	AILUNK_156231G0001	0	0.189779	0	0	0
	AILUNK_156231G0002	0.705167	0.284668	0	0	0
	AILUNK_156231G0003	0	0	0	0.115021	0
	AILUNK_156231G0004	0.822695	0.427002	0	0	0.163501
	AILUNK_156231G0005	0.705167	0.759114	0	0.115021	0.490502
	AILUNK_156231G0006	2.1155	1.28101	0	0.115021	0.408751
	AILUNK_156231G0007	0.705167	1.18612	0	0.230042	0.0817503
	AILUNK_156231G0008	0.352584	0.379557	0	0.172532	0.163501
	AILUNK_156231G0009	0.117528	0.0948893	0	0.0575106	0.163501
	AILUNK_156231G0010	1.64539	0.284668	0	0	0.163501
	AILUNK_156231G0011	3.34954	3.0839	0	0.690127	1.47151
	AILUNK_156231G0012	2.52685	2.60946	0	0.460085	0.817503
	AILUNK_156231G0013	0	0.189779	0	0	0.163501
	AILUNK_156479G0001	1.70415	2.60946	0	0	0.654002
	AILUNK_156479G0002	1.11651	1.51823	0	0	0.817503
	AILUNK_156479G0003	0.587639	0.71167	0	0	0.327001
	AILUNK_156479G0004	1.70415	0.759114	0	0.230042	0.490502
	AILUNK_156479G0005	0.822695	0.948893	0	0.230042	0.572252
	AILUNK_156479G0006	2.29179	1.18612	0.162208	0.460085	1.38975
	AILUNK_156479G0007	0.470111	0.427002	0	0	0.327001
	AILUNK_156797G0001	0.822695	3.17879	6.245	3.85321	7.19402
	AILUNK_156797G0002	0	0	0	0.115021	0
	AILUNK_156797G0003	0.0587639	0.379557	0.729935	0.345063	1.308
	AILUNK_156797G0004	0.763931	0.996338	1.54097	0.97768	4.00576
	AILUNK_156797G0005	0.117528	0.854004	1.05435	0.747637	1.79851
	AILUNK_156797G0006	0	0.0948893	0.324416	0.172532	0.245251
	AILUNK_157109G0002	0.117528	0	0	0	0
	AILUNK_157109G0005	0	0	0	0.0575106	0
	AILUNK_157954G0001	0	0.237223	0	0	0
	AILUNK_157954G0002	0.117528	0.284668	0	0	0
	AILUNK_158038G0001	0	0	0.0811039	0	0
	AILUNK_158038G0002	0	0	0.0811039	0	0
	AILUNK_158038G0004	0	0.284668	0	0	0
	AILUNK_158375G0002	12.2817	9.25171	2.75753	12.2498	1.79851
	AILUNK_158375G0003	21.3901	12.5728	5.35286	21.854	2.12551
	AILUNK_158710G0001	0.235056	0.996338	0	0	0.163501
	AILUNK_158710G0002	0	0.142334	0	0	0
	AILUNK_158710G0005	0.117528	0.189779	0	0.230042	0
	AILUNK_158757G0001	0	0.0474447	0	0	0
	AILUNK_158757G0002	1.35157	0.332113	0.162208	0.230042	0
	AILUNK_158757G0003	0.411348	0.0948893	0	0	0.163501
	AILUNK_158757G0004	0.822695	0.379557	0	0.230042	0
	AILUNK_158963G0001	0.352584	0.189779	0	1.03519	0.163501
	AILUNK_158963G0002	0	0.284668	1.29766	12.2498	1.308
	AILUNK_158963G0003	2.17427	3.5109	6.3261	127.501	6.45827
	AILUNK_158963G0004	0.235056	0	0.973247	2.12789	2.77951
	AILUNK_159142G0001	0.117528	0.0948893	0	0	0
	AILUNK_159142G0002	0.235056	0	0.162208	0	0
	AILUNK_159142G0003	0.528875	1.47078	0	0.115021	0
	AILUNK_159530G0001	0.470111	0.474447	0	0.172532	0
	AILUNK_159530G0002	0.587639	1.32845	0	0.287553	0.327001
	AILUNK_159530G0003	1.76292	1.70801	0	0.115021	1.71676
	AILUNK_159530G0004	1.76292	3.03646	0	0.115021	0.899253
	AILUNK_159530G0005	2.9382	3.27368	0	0.345063	0.817503
	AILUNK_159530G0006	1.93921	2.79923	0	0.115021	2.61601
	AILUNK_159530G0007	1.05775	1.47078	0	0.230042	1.96201
	AILUNK_159530G0011	0.117528	0	0	0	0
	AILUNK_159765G0001	0	0.0948893	0	0	0
	AILUNK_159765G0002	0.117528	0.0948893	0	0	0
	AILUNK_159765G0003	0.470111	0.569336	0	0	0.163501
	AILUNK_159765G0007	0	0.189779	0	0	0
	AILUNK_159765G0008	0	0.284668	0	0	0
	AILUNK_159765G0009	0	0.189779	0	0	0
	AILUNK_159765G0010	0.117528	0	0	0	0
	AILUNK_159765G0013	0.646403	0.901448	0	0.115021	0.654002
	AILUNK_159765G0014	0.0587639	0	0	0	0
	AILUNK_160053G0001	0.705167	1.23356	0	0	0
	AILUNK_160053G0002	0.352584	0.332113	0	0	0
	AILUNK_160053G0003	0.235056	0.427002	0	0.115021	0
	AILUNK_160053G0004	0.117528	0.521891	0	0	0.163501
	AILUNK_160053G0005	0.117528	0.237223	0	0	0
	AILUNK_160053G0006	0.117528	0	0	0	0
	AILUNK_160053G0008	0.587639	0.427002	0	0	0.572252
	AILUNK_160053G0009	0.176292	0.332113	0	0.115021	0.245251
	AILUNK_160053G0010	0.176292	0.0474447	0	0	0.490502
	AILUNK_160053G0011	0.940223	0.996338	0	0	0.490502
	AILUNK_160534G0001	0.117528	0.189779	0	0	0
	AILUNK_160534G0002	0	0.474447	0	0	0.327001
	AILUNK_160534G0003	0.470111	0.948893	0	0.0575106	0.490502
	AILUNK_160534G0004	0.352584	0.474447	0	0.0575106	0.163501
	AILUNK_160534G0005	0.352584	0.142334	0	0	0.490502
	AILUNK_160534G0006	0.940223	0.427002	0	0.230042	0.654002
	AILUNK_160534G0007	0	0.664225	0	0	0.327001
	AILUNK_160534G0008	1.76292	1.56567	0	0.345063	1.79851
	AILUNK_160534G0009	1.52786	0.759114	0	0	0.654002
	AILUNK_160534G0010	1.41033	0.996338	0	0.345063	0.817503
	AILUNK_160534G0011	3.29078	5.69336	0	0.460085	1.308
	AILUNK_160534G0014	0	0.284668	0	0	0.163501
	AILUNK_160534G0015	0	0.284668	0	0.230042	0
	AILUNK_160534G0016	2.05674	1.51823	0	0.115021	1.63501
	AILUNK_160534G0017	0.0587639	0.0948893	0	0	0
	AILUNK_160534G0018	0.235056	0.284668	0	0	0
	AILUNK_160534G0020	0.176292	0.189779	0	0	0.654002
	AILUNK_160534G0021	0.411348	0.284668	0	0	0.327001
	AILUNK_160534G0022	0.117528	0.379557	0	0	0.245251
	AILUNK_160534G0023	0.705167	1.09123	0	0.115021	0.572252
	AILUNK_160534G0024	0.940223	0.664225	0	0.115021	0.327001
	AILUNK_160534G0025	5.52381	6.07292	0	0.920169	3.43351
	AILUNK_160534G0026	0.235056	0.569336	0	0	0.490502
	AILUNK_160534G0027	0.470111	0.379557	0	0.115021	0.490502
	AILUNK_160534G0029	0.352584	0.569336	0	0.115021	0
	AILUNK_160587G0001	0	0	0	0	0.0817503
	AILUNK_160587G0002	0.352584	0.569336	0	0	0.572252
	AILUNK_160783G0002	0	0.0948893	0	0	0
	AILUNK_160783G0004	0	0.189779	0	0	0
	AILUNK_160783G0005	0.352584	0.189779	0	0	0
	AILUNK_161471G0002	0	0.0474447	0	0	0.163501
	AILUNK_161471G0003	1.05775	0.427002	0	0.0575106	0
	AILUNK_161471G0004	0.0587639	0.0948893	0	0.0575106	0
	AILUNK_161471G0005	0.29382	0.71167	0.162208	0	0
	AILUNK_161471G0006	0.117528	0.427002	0	0	0.163501
	AILUNK_161627G0001	0.117528	0.0948893	0	0	0
	AILUNK_161627G0002	0.117528	0.0948893	0	0	0
	AILUNK_161719G0001	1.05775	1.47078	0.162208	0.230042	0.327001
	AILUNK_161719G0002	2.7619	2.89412	0	0.517595	0.163501
	AILUNK_161719G0003	2.1155	2.98901	0.324416	1.0927	0
	AILUNK_161719G0004	0	1.18612	0	0.287553	0
	AILUNK_161719G0005	2.58561	2.18245	0.162208	0.575106	0.163501
	AILUNK_161719G0006	0.352584	0.948893	0	0.287553	0.327001
	AILUNK_161719G0007	2.23303	1.37589	0	0.345063	0.490502
	AILUNK_161786G0004	2.05674	2.94157	0	0.345063	0.0817503
	AILUNK_161786G0005	0.470111	0.664225	0	0	0
	AILUNK_161786G0006	7.40426	9.29915	0.486623	0.0575106	0.163501
	AILUNK_161877G0001	0.176292	0.284668	0	0	0
	AILUNK_161877G0003	1.4691	5.88314	0.0811039	0	0.0817503
	AILUNK_162183G0002	0.29382	0.0948893	0	0	0
	AILUNK_162183G0003	0.705167	0.474447	0	0	0.0817503
	AILUNK_162183G0004	0.528875	0.521891	0	0	0.0817503
	AILUNK_162183G0005	0.411348	1.04378	0	0.345063	0.817503
	AILUNK_162183G0006	0.470111	0.0948893	0	0.115021	0
	AILUNK_162183G0007	0.352584	0.664225	0	0	0.490502
	AILUNK_162183G0008	0.352584	0.379557	0	0.172532	0.163501
	AILUNK_162183G0009	7.34549	5.02913	0	1.32274	3.10651
	AILUNK_162183G0010	0.940223	0.664225	0	0.115021	0
	AILUNK_162183G0011	0.117528	0	0	0	0
	AILUNK_162183G0013	0	0.0474447	0	0	0.163501
	AILUNK_162183G0014	0	0.0948893	0	0	0
	AILUNK_162183G0015	0	0.0474447	0	0	0
	AILUNK_162183G0016	0.470111	0.474447	0	0.115021	0.163501
	AILUNK_162183G0017	2.1155	4.27002	0	0.690127	0.981003
	AILUNK_162183G0018	1.05775	1.13867	0	0.115021	0.981003
	AILUNK_162183G0019	0.117528	0.142334	0	0	0
	AILUNK_162183G0020	1.17528	0.901448	0	0	0
	AILUNK_162183G0021	0.587639	1.37589	0	0	0.817503
	AILUNK_162183G0022	0.117528	0.284668	0	0	0
	AILUNK_162183G0023	0.235056	0.71167	0	0.230042	0.327001
	AILUNK_162183G0024	0.235056	0.427002	0	0	0
	AILUNK_162183G0025	0.587639	0.806559	0	0	0
	AILUNK_162183G0026	0.117528	0.0474447	0	0.0575106	0
	AILUNK_162183G0027	1.29281	2.18245	0	0.172532	0
	AILUNK_162183G0028	0.176292	0.0948893	0	0	0
	AILUNK_162183G0029	0.646403	0.521891	0	0	0.327001
	AILUNK_162183G0030	0.646403	0.284668	0	0.230042	0.163501
	AILUNK_162183G0031	0.646403	0.284668	0	0.115021	0.163501
	AILUNK_162183G0032	1.05775	0.474447	0	0.115021	0.408751
	AILUNK_162183G0033	0.117528	0.569336	0	0	0.245251
	AILUNK_162183G0034	0.470111	0.189779	0	0.115021	0.163501
	AILUNK_162183G0035	0.352584	0.284668	0	0	0.490502
	AILUNK_162183G0036	0	0.189779	0	0	0
	AILUNK_162183G0037	0.117528	0.237223	0	0	0
	AILUNK_162183G0038	0.528875	0.569336	0	0.115021	0.327001
	AILUNK_162183G0039	1.4691	0.806559	0	0	0.327001
	AILUNK_162183G0040	0.822695	0.71167	0	0.345063	0.490502
	AILUNK_162183G0041	1.05775	1.09123	0	0.115021	0.654002
	AILUNK_162183G0042	2.40932	1.89779	0	0.345063	0.572252
	AILUNK_162183G0043	0.998987	1.18612	0	0	1.06275
	AILUNK_162183G0044	0.705167	0.237223	0	0	0.163501
	AILUNK_162355G0005	0	0	0	0	0.163501
	AILUNK_162355G0007	0	0.0948893	0	0	0
	AILUNK_162355G0008	0	0	0	0	0.163501
	AILUNK_162355G0010	0.117528	0.0948893	0	0	0.163501
	AILUNK_162355G0012	0	0	0	0	0.163501
	AILUNK_162355G0013	0.352584	0	0	0	0
	AILUNK_162355G0014	0.0587639	0	0	0	0
	AILUNK_162355G0015	0.29382	0	0	0	0
	AILUNK_162355G0016	0.352584	0	0	0	0
	AILUNK_162355G0017	0.587639	0	0	0	0
	AILUNK_162355G0019	0.235056	0.0948893	0	0	0
	AILUNK_163157G0001	0.352584	43.5542	0	0	0
	AILUNK_163157G0002	1.29281	104.568	0	0	0.163501
	AILUNK_16321G0001	0.117528	0.0474447	0	0	0
	AILUNK_16321G0002	6.11145	1.28101	1.62208	0.115021	0.163501
	AILUNK_16321G0003	7.40426	1.28101	2.1087	0.690127	0
	AILUNK_16321G0004	11.9291	2.98901	4.46071	0.287553	1.1445
	AILUNK_16321G0005	24.6809	9.44149	8.11039	1.43776	1.96201
	AILUNK_16321G0006	0.29382	0	0	0	0
	AILUNK_16321G0007	0.176292	0	0	0	0
	AILUNK_16321G0008	0.117528	0	0	0	0
	AILUNK_16321G0009	0.235056	0	0	0	0
	AILUNK_163328G0001	0.235056	0.189779	0	0	0.327001
	AILUNK_163328G0002	0.528875	0.569336	0	0	0.0817503
	AILUNK_163328G0003	0.0587639	0.284668	0	0	0.0817503
	AILUNK_164282G0002	0.117528	0.189779	0	0	0
	AILUNK_164282G0004	0.352584	0	0	0	0
	AILUNK_164400G0001	1.29281	0.996338	0	0	0.163501
	AILUNK_164400G0002	4.34853	2.2299	0.162208	1.15021	1.63501
	AILUNK_164400G0003	2.05674	1.09123	0	0	0.490502
	AILUNK_164400G0004	3.93718	3.93791	0.162208	0.460085	1.96201
	AILUNK_164400G0005	4.40729	0.996338	0.243312	0.115021	0.163501
	AILUNK_164400G0006	2.17427	0.521891	0.0811039	0	0
	AILUNK_164400G0007	3.5846	0.854004	0.243312	0	0.245251
	AILUNK_164400G0008	13.6332	5.36125	0.567727	0.805148	2.20726
	AILUNK_164400G0009	11.0476	5.69336	0.973247	0.460085	1.96201
	AILUNK_164400G0010	0.998987	0.0948893	0	0	0
	AILUNK_164655G0002	0	0.0474447	0	0	0
	AILUNK_164655G0004	0	0.0474447	0	0	0
	AILUNK_164655G0005	0	0.142334	0	0	0
	AILUNK_164863G0004	0	0.0474447	0	0	0
	AILUNK_165096G0005	0	0.0474447	0	0	0
	AILUNK_165096G0006	0	0.332113	0	0	0
	AILUNK_165096G0007	0.0587639	0.0948893	0	0	0
	AILUNK_165096G0008	0.0587639	0	0	0	0
	AILUNK_165096G0009	0.29382	0.474447	0	0	0
	AILUNK_165096G0010	0.0587639	0	0	0	0
	AILUNK_165367G0001	0	0.0474447	0	0	0
	AILUNK_165367G0005	5.22999	16.7954	0.162208	0.402574	0.0817503
	AILUNK_165657G0001	2.52685	1.61312	0.162208	0.115021	0
	AILUNK_165683G0003	0.176292	0.332113	0	0	0
	AILUNK_166348G0003	0.0587639	0	0	0	0
	AILUNK_166424G0001	1.11651	0.664225	0	0	0.654002
	AILUNK_166424G0002	2.58561	1.37589	0	0.460085	0.654002
	AILUNK_166424G0003	0.470111	0.664225	0	0	0.408751
	AILUNK_166424G0004	0.176292	0.332113	0	0	0.408751
	AILUNK_166424G0005	0.117528	0.142334	0	0	0.163501
	AILUNK_166424G0006	0	0.0474447	0	0	0
	AILUNK_166811G0001	0.117528	0.0474447	0	0	0
	AILUNK_166811G0007	0	0.0474447	0	0	0
	AILUNK_166835G0001	0.117528	0.0948893	0	0	0.163501
	AILUNK_166835G0002	0	0.379557	0	0	0
	AILUNK_166835G0003	0	0.664225	0	0	0
	AILUNK_167164G0001	6.46403	4.79191	0	1.55279	2.94301
	AILUNK_167164G0002	0.940223	0.61678	0	0	0.408751
	AILUNK_167164G0003	1.23404	1.28101	0	0.0575106	0.245251
	AILUNK_167164G0004	0.176292	1.32845	0	0.172532	0.327001
	AILUNK_167164G0005	0.0587639	0	0	0	0
	AILUNK_167164G0006	0.29382	0	0	0.115021	0
	AILUNK_167349G0001	0	0	0	0.115021	0
	AILUNK_167349G0005	0	0.0948893	0	0	0
	AILUNK_167349G0006	0	0.189779	0	0	0
	AILUNK_168579G0001	0	0.0948893	0	0	0
	AILUNK_168579G0002	0.117528	0	0	0	0
	AILUNK_168579G0003	0.235056	0.474447	0	0.115021	0
	AILUNK_168579G0004	0	0.284668	0	0	0.163501
	AILUNK_168579G0005	0	0.0474447	0	0	0
	AILUNK_168579G0006	0	0.237223	0	0	0.163501
	AILUNK_168674G0001	0.352584	0.0474447	0	0	0
	AILUNK_168674G0007	0.0587639	0.0474447	0	0	0
	AILUNK_168721G0001	0.117528	0.189779	0	0	0
	AILUNK_168721G0002	0	0.0474447	0	0	0
	AILUNK_168746G0002	0	0	0	0	0.163501
	AILUNK_168746G0003	0	0	0.162208	0	0
	AILUNK_169142G0001	0.940223	1.47078	0	0	0.490502
	AILUNK_169142G0002	0.940223	0.759114	0	0.115021	0.490502
	AILUNK_169142G0003	0.470111	0.854004	0	0.115021	0
	AILUNK_169142G0004	0.822695	0.521891	0	0	0.735753
	AILUNK_169142G0005	0	0.0948893	0	0	0.0817503
	AILUNK_169142G0007	0.822695	0.0948893	0	0	0.163501
	AILUNK_169142G0008	0.117528	0	0	0	0
	AILUNK_169653G0001	0	0.189779	0.811039	0.690127	0.654002
	AILUNK_169653G0002	0	0	0	0.115021	0
	AILUNK_170115G0001	0	0.0948893	0	0	0
	AILUNK_170446G0001	1.52786	1.09123	0.648831	9.60427	2.53426
	AILUNK_170446G0002	6.5228	3.22624	0.162208	5.00342	5.39552
	AILUNK_170446G0003	1.35157	0.948893	0	0.172532	0.735753
	AILUNK_170446G0008	0.117528	0.0948893	0	0	0.163501
	AILUNK_170446G0010	0.940223	0.0948893	0	0.115021	0.163501
	AILUNK_170446G0012	0.235056	1.04378	0	0.230042	0.490502
	AILUNK_170446G0013	0.235056	0	0	0	0.327001
	AILUNK_170446G0016	0.117528	0.189779	0	0	0.245251
	AILUNK_170446G0017	0.0587639	0	0	0	0.245251
	AILUNK_170446G0019	0	0.0948893	0	0	0
	AILUNK_170446G0020	0.117528	0.0948893	0	0	0
	AILUNK_170446G0022	0.117528	0	0	0	0
	AILUNK_170446G0023	0.352584	0.0948893	0	0	0
	AILUNK_170446G0025	0.235056	0	0	0	0
	AILUNK_170446G0026	0.352584	0.284668	0	0	0.163501
	AILUNK_170577G0001	0.587639	1.04378	0	0.115021	0.490502
	AILUNK_170577G0002	0.117528	0.854004	0	0.115021	0
	AILUNK_170577G0003	0	0.142334	0	0	0
	AILUNK_170577G0004	0	0.0474447	0	0	0
	AILUNK_170577G0009	3.93718	3.65324	0	0.230042	2.12551
	AILUNK_170577G0010	0.352584	0.521891	0	0.230042	0.163501
	AILUNK_170577G0011	0.940223	2.32479	0	0	0.327001
	AILUNK_170577G0013	6.64032	4.17513	0	0.575106	3.59701
	AILUNK_170577G0014	1.05775	1.89779	0	0.345063	0.490502
	AILUNK_170577G0015	3.40831	4.55469	0	0.230042	0.981003
	AILUNK_170577G0016	8.93212	7.25903	0	1.84034	6.04952
	AILUNK_170577G0017	0.940223	0.759114	0	0.345063	0.490502
	AILUNK_170577G0018	0.352584	0.237223	0	0	0.163501
	AILUNK_170577G0019	0	0.474447	0	0.345063	0.245251
	AILUNK_170577G0020	0.29382	0.332113	0	0	0.0817503
	AILUNK_170577G0021	0.0587639	0.0948893	0	0	0.163501
	AILUNK_170577G0022	0.235056	0.0948893	0	0	0.163501
	AILUNK_170577G0023	0.646403	1.23356	0	0	0.245251
	AILUNK_170577G0024	0.646403	0.379557	0	0	0.572252
	AILUNK_170577G0025	0.117528	0.379557	0	0.230042	0.490502
	AILUNK_170577G0026	0.587639	0.189779	0	0	0.163501
	AILUNK_170577G0027	6.3465	2.79923	0	0.460085	2.20726
	AILUNK_171014G0001	0.29382	0.284668	0	0.0575106	0.490502
	AILUNK_171014G0002	0.117528	0	0	0.115021	0
	AILUNK_171014G0003	0.176292	0.189779	0	0.0575106	0
	AILUNK_171014G0004	0.940223	0.948893	0	0.115021	0.327001
	AILUNK_171014G0007	1.29281	0.427002	0	0	0.735753
	AILUNK_171014G0008	4.75988	2.79923	0	0	2.20726
	AILUNK_171014G0009	0.528875	0.569336	0	0	0.327001
	AILUNK_171014G0010	0.352584	0.189779	0	0	0.163501
	AILUNK_171014G0012	0.235056	0	0	0	0.163501
	AILUNK_171455G0001	0.235056	1.37589	0.162208	2.53047	0.163501
	AILUNK_171455G0002	0.352584	0.427002	0.324416	1.03519	0.163501
	AILUNK_171813G0001	0.117528	0	0	0	0.163501
	AILUNK_171813G0002	0.528875	0.0474447	0	0	0
	AILUNK_171813G0004	0.235056	0	0	0.115021	0
	AILUNK_171813G0005	0.0587639	0	0	0.0575106	0
	AILUNK_171813G0006	0.176292	0	0	0	0
	AILUNK_171813G0007	0.352584	0	0	0.690127	0
	AILUNK_172060G0001	0.705167	1.18612	0.162208	0	0.654002
	AILUNK_172060G0002	0.235056	0.332113	0	0	0.163501
	AILUNK_172060G0003	0.117528	0.664225	0	0	0.408751
	AILUNK_172060G0004	1.05775	0.474447	0	0.115021	0.735753
	AILUNK_172060G0005	0.528875	1.13867	0	0	0.408751
	AILUNK_172060G0006	0.646403	0.759114	0	0	0.0817503
	AILUNK_172060G0007	1.52786	1.42334	0	0.460085	0.327001
	AILUNK_172060G0008	0.822695	2.18245	0	0	1.1445
	AILUNK_172060G0009	4.70111	1.09123	0	0.345063	1.47151
	AILUNK_172060G0010	3.93718	1.75545	0	0	1.38975
	AILUNK_172060G0011	0.940223	0.806559	0	0.115021	0.572252
	AILUNK_172060G0012	1.11651	0.901448	0	0	0.654002
	AILUNK_172060G0013	0.117528	0.569336	0	0.115021	0.490502
	AILUNK_172060G0014	0.705167	0.284668	0	0.230042	0.163501
	AILUNK_172099G0002	0.176292	0.474447	0	0.0575106	0.0817503
	AILUNK_172099G0003	0.0587639	0	0	0	0.0817503
	AILUNK_172099G0004	0.470111	0.142334	0	0	0.490502
	AILUNK_172099G0005	0.117528	0.332113	0	0	0.490502
	AILUNK_172099G0006	0	0.284668	0	0	0
	AILUNK_172099G0007	0.587639	0.379557	0	0.115021	0.327001
	AILUNK_172099G0008	1.05775	1.04378	0	0	0.490502
	AILUNK_172099G0009	1.17528	1.42334	0	0	0.327001
	AILUNK_172099G0010	0.822695	1.09123	0	0.345063	0.163501
	AILUNK_172099G0011	0.352584	0.0474447	0	0	0
	AILUNK_172099G0012	0.0587639	0.0474447	0	0	0
	AILUNK_172099G0013	0.176292	0.237223	0	0	0
	AILUNK_172099G0014	1.82168	1.32845	0	0.115021	0.572252
	AILUNK_172099G0015	3.05572	2.08756	0	0.460085	3.35176
	AILUNK_172099G0016	5.93516	4.22257	0	0.575106	4.41452
	AILUNK_172099G0017	0.0587639	0.142334	0	0.172532	0.163501
	AILUNK_172099G0018	0.646403	0.142334	0	0.172532	0.163501
	AILUNK_172099G0019	0.470111	0.759114	0	0.230042	0.163501
	AILUNK_172099G0020	0.705167	0.806559	0	0	0.163501
	AILUNK_172099G0021	0	0.0474447	0	0	0
	AILUNK_172099G0023	0	0.0948893	0	0	0
	AILUNK_172099G0024	0.0587639	0.0474447	0	0	0
	AILUNK_172099G0025	1.99797	0.61678	0	0.115021	1.47151
	AILUNK_172099G0026	3.11449	0.474447	0	0.230042	1.308
	AILUNK_172099G0027	2.82067	1.8029	0	0.115021	1.79851
	AILUNK_172617G0001	0.998987	0.332113	0	0.230042	0
	AILUNK_172617G0002	1.17528	2.94157	0.162208	0.690127	0.408751
	AILUNK_172617G0003	4.81864	7.59114	0	1.15021	1.22625
	AILUNK_172617G0004	0.528875	0.948893	0	0.115021	0
	AILUNK_172617G0005	4.58359	8.35026	0.324416	0.632616	0.654002
	AILUNK_172617G0006	0.117528	0.948893	0	0.0575106	0
	AILUNK_172617G0007	0	0	0	0.115021	0
	AILUNK_172617G0008	1.17528	0.521891	0	0.115021	0
	AILUNK_172617G0009	0	0.0474447	0	0	0
	AILUNK_172617G0010	0	0.0948893	0	0	0
	AILUNK_172617G0011	0.470111	0	0	0	0
	AILUNK_172694G0002	0	0.474447	0	1.03519	0.327001
	AILUNK_172694G0003	0.998987	2.56201	1.78429	3.10557	1.1445
	AILUNK_172694G0004	0	1.09123	0.324416	0.517595	1.71676
	AILUNK_172694G0005	0.117528	0.854004	0.811039	0.0575106	2.69776
	AILUNK_172694G0007	0	0.379557	0	0	0
	AILUNK_172694G0008	0	0.948893	0	0	0.163501
	AILUNK_172694G0009	0	1.28101	0	0	0.163501
	AILUNK_172694G0011	0.470111	0.379557	0.324416	1.49527	0.490502
	AILUNK_172694G0012	0.117528	1.66056	0	0.345063	0.327001
	AILUNK_172694G0013	0.235056	0.61678	0.648831	0.690127	0.981003
	AILUNK_172694G0014	0	4.17513	0.973247	5.57853	5.55902
	AILUNK_172694G0015	0.822695	1.13867	0.648831	2.58798	3.43351
	AILUNK_172694G0018	0	0.0948893	0.162208	0.345063	0.654002
	AILUNK_172694G0019	0.117528	0.189779	0	0.230042	0.327001
	AILUNK_172694G0020	0	0.0948893	0	0	0
	AILUNK_172694G0023	0.235056	0	0	0	0.327001
	AILUNK_172694G0024	0	0.854004	0.162208	1.26523	2.12551
	AILUNK_172694G0025	0	0.284668	0	0	0.163501
	AILUNK_172694G0026	0.235056	0.474447	0	0.460085	0
	AILUNK_172694G0028	0	0.0948893	0	0	0.327001
	AILUNK_172694G0029	0	0.427002	0.162208	0.460085	0.654002
	AILUNK_172694G0030	0	0.71167	0.486623	0.115021	0.654002
	AILUNK_172694G0031	0.117528	0.61678	0	0.230042	1.308
	AILUNK_172694G0032	0	0.521891	0	0.575106	1.63501
	AILUNK_172694G0033	0	0.379557	0	0.115021	0.490502
	AILUNK_172756G0001	0	0.569336	0	0	0.327001
	AILUNK_172756G0002	0.587639	1.32845	0	0.575106	1.88026
	AILUNK_172756G0003	0	0	0	0	0.0817503
	AILUNK_172756G0004	0	0.284668	0	0	0.408751
	AILUNK_172756G0005	0	0.0948893	0	0	0.0817503
	AILUNK_172756G0006	0.235056	0.948893	0	0.115021	0.327001
	AILUNK_172756G0007	0	0	0	0	0.163501
	AILUNK_172907G0001	0.470111	0.569336	0	0.115021	0.327001
	AILUNK_172907G0002	1.82168	1.23356	0	0.172532	0.981003
	AILUNK_172907G0003	1.05775	1.04378	0	0.402574	0.654002
	AILUNK_172907G0004	0.411348	0.474447	0	0.115021	0.327001
	AILUNK_172907G0006	0.998987	0.71167	0	0	0.327001
	AILUNK_172907G0007	0.411348	0.474447	0	0	0
	AILUNK_172907G0008	0.235056	0.237223	0	0	0
	AILUNK_172907G0009	0.528875	0.521891	0	0	0.163501
	AILUNK_172907G0010	1.23404	1.09123	0	0	0.408751
	AILUNK_172907G0011	1.29281	2.41968	0	0.230042	1.22625
	AILUNK_172907G0012	1.05775	1.32845	0	0	0.163501
	AILUNK_172907G0013	0.235056	0.379557	0	0	0
	AILUNK_173165G0001	0.705167	0.854004	0	0	0
	AILUNK_173165G0002	0.352584	0.0948893	0	0	0
	AILUNK_173165G0003	0.352584	0.569336	0	0	0
	AILUNK_173165G0004	1.52786	0.664225	0	0	0
	AILUNK_173165G0005	4.34853	2.94157	0	0	0
	AILUNK_173165G0006	0.646403	0.379557	0	0	0
	AILUNK_173400G0002	0.470111	1.23356	0	0.115021	0.327001
	AILUNK_173400G0006	0.352584	0	0	0	0.163501
	AILUNK_174072G0002	0	0.284668	0	0	0
	AILUNK_174072G0003	0.117528	0.189779	0	0	0
	AILUNK_174072G0004	0	0.284668	0	0.115021	0
	AILUNK_174072G0006	0.117528	0.237223	0	0	0
	AILUNK_174266G0001	0.176292	0.0474447	0	0	0.0817503
	AILUNK_174266G0002	0.176292	0.474447	0	0	0.245251
	AILUNK_174266G0003	0.0587639	0.284668	0	0	0.0817503
	AILUNK_174266G0004	0.763931	0.901448	0	0	0
	AILUNK_174266G0005	1.35157	0.759114	0	0	0.0817503
	AILUNK_174266G0006	1.05775	0.474447	0	0	0.163501
	AILUNK_174266G0007	1.35157	1.28101	0	0	0.654002
	AILUNK_174266G0008	0.117528	0.142334	0	0	0
	AILUNK_174266G0009	0.117528	0.0474447	0	0	0.245251
	AILUNK_174266G0010	0.352584	0.189779	0	0	0.0817503
	AILUNK_174266G0011	2.82067	0.996338	0	0	0.654002
	AILUNK_174266G0012	1.23404	0.189779	0	0	0.163501
	AILUNK_174266G0013	0.763931	0.189779	0	0	0
	AILUNK_174300G0001	0	0.237223	0	0.172532	0
	AILUNK_174300G0002	0	0.61678	0	0.172532	0.163501
	AILUNK_174300G0003	0	0.0948893	0	0	0
	AILUNK_174300G0009	0	0.948893	0.324416	0.805148	0.163501
	AILUNK_175000G0001	0	0.0948893	0	0	0
	AILUNK_175000G0002	0.646403	0.854004	0	0.230042	0.817503
	AILUNK_175758G0001	0.117528	0.0948893	0	0	0.163501
	AILUNK_175758G0002	0.352584	0.0948893	0	0	0.490502
	AILUNK_176015G0001	0	0.189779	0	0	0.163501
	AILUNK_176015G0002	0.352584	0.189779	0	0	0.163501
	AILUNK_176015G0003	0.646403	0	0	0.115021	0
	AILUNK_176015G0004	0.0587639	0.0948893	0	0	0
	AILUNK_176015G0005	1.41033	2.89412	0	0	0
	AILUNK_176015G0006	2.99696	3.79557	0	0	0.327001
	AILUNK_176015G0007	0.117528	0	0	0	0
	AILUNK_176015G0008	0	0.0948893	0	0	0
	AILUNK_176015G0009	0.235056	0.284668	0	0	0.163501
	AILUNK_176015G0012	0.352584	0	0	0.230042	0
	AILUNK_176015G0014	0.352584	0.0948893	0	0	0.163501
	AILUNK_176015G0016	2.52685	0.332113	0	0.115021	0.654002
	AILUNK_176015G0017	1.17528	0.379557	0	0	0.163501
	AILUNK_176015G0018	0.528875	0.521891	0	0	0.327001
	AILUNK_176015G0019	0.235056	0	0	0	0
	AILUNK_176015G0020	0.940223	0.854004	0	0.115021	1.1445
	AILUNK_176015G0021	0	0.0948893	0	0	0
	AILUNK_176015G0023	0	0.0948893	0	0	0
	AILUNK_176015G0025	0	0.189779	0	0	0
	AILUNK_176015G0026	0.117528	0.474447	0	0	0.327001
	AILUNK_176015G0027	0	0.189779	0	0	0
	AILUNK_176015G0028	0	0.0948893	0	0	0
	AILUNK_176037G0001	0.117528	0.0948893	0	0	0
	AILUNK_176037G0002	0.470111	0.948893	0	0.230042	0
	AILUNK_176037G0003	0.470111	0.189779	0	0	0
	AILUNK_176037G0004	0.117528	0.0948893	0	0	0
	AILUNK_176037G0007	0	0	0	0	0.327001
	AILUNK_176037G0008	0.940223	0.854004	0	0.115021	0.163501
	AILUNK_176038G0001	0	0.0948893	0	0.230042	0.327001
	AILUNK_176038G0002	0	0.379557	0	0	0.327001
	AILUNK_176038G0003	0.470111	0.332113	0	0.115021	0.817503
	AILUNK_176038G0004	0.470111	0.664225	0	0.460085	0.490502
	AILUNK_176038G0005	0.881459	1.18612	0	0	0.327001
	AILUNK_176038G0006	0.235056	0.474447	0	0.115021	0
	AILUNK_176038G0008	0.411348	0.71167	0	0.0575106	0
	AILUNK_176038G0009	1.11651	1.18612	0	0.0575106	0
	AILUNK_176139G0004	0.763931	0.569336	0	0	0
	AILUNK_176139G0005	0.0587639	0	0	0	0
	AILUNK_176139G0006	0	0.0474447	0	0	0.0817503
	AILUNK_176139G0007	0.0587639	0.0474447	0	0	0.0817503
	AILUNK_176139G0008	0.411348	0.284668	0	0	0
	AILUNK_176139G0009	0.176292	1.18612	0	0	0
	AILUNK_176139G0010	1.11651	1.47078	0	0	0
	AILUNK_176162G0003	0.117528	2.41968	0.162208	0	0
	AILUNK_176162G0004	0.352584	0.996338	0	0.115021	0.0817503
	AILUNK_176162G0005	0	0.0474447	0	0	0
	AILUNK_176162G0006	0.235056	0.996338	0.162208	0.172532	0.163501
	AILUNK_176162G0007	0.117528	0.0948893	0.162208	0	0.163501
	AILUNK_176444G0003	2.64438	3.22624	0	0.0575106	0
	AILUNK_176444G0011	0.646403	1.47078	0	0.0575106	0
	AILUNK_176473G0002	0	0.0948893	0	0	0
	AILUNK_176473G0004	0.705167	0.474447	0	0.230042	0.490502
	AILUNK_176473G0005	0.117528	0.142334	0	0	0
	AILUNK_176473G0006	0	0.0948893	0	0	0
	AILUNK_176753G0001	0	0.284668	0	0	0
	AILUNK_176753G0002	1.41033	4.12768	0	0	0
	AILUNK_176753G0004	0	0.0948893	0	0	0
	AILUNK_176792G0001	0.117528	0.854004	0	0.115021	0
	AILUNK_176792G0002	2.46809	1.8029	0	0.230042	0.163501
	AILUNK_176792G0003	10.9889	9.48893	0	1.38025	0.490502
	AILUNK_176792G0006	0.117528	0.142334	0	0	0.245251
	AILUNK_177054G0002	0.0587639	0.189779	0	0	0
	AILUNK_177460G0001	0.235056	0	0.162208	1.0927	0.490502
	AILUNK_177460G0002	0.235056	0.189779	0	1.20772	0.817503
	AILUNK_177460G0003	0.117528	0	0	0.517595	0.327001
	AILUNK_177460G0004	0.29382	0.0948893	0	0.862659	0.490502
	AILUNK_177460G0005	0.29382	0.0948893	0	0.230042	0.163501
	AILUNK_177460G0006	0.117528	0.0948893	0	0.115021	0.163501
	AILUNK_177460G0007	0.235056	0	0	0.230042	0
	AILUNK_177528G0002	0.117528	0	0	0	0
	AILUNK_178055G0002	0	0.189779	0	0	0
	AILUNK_178055G0003	0.117528	1.8029	0.324416	0.345063	0.654002
	AILUNK_178055G0004	0.117528	0.237223	0	0	0.163501
	AILUNK_178055G0005	0	0.142334	0	0	0
	AILUNK_178055G0009	0	0.0948893	0.162208	0	0
	AILUNK_178071G0001	1.35157	0.759114	0	0.230042	0.572252
	AILUNK_178071G0002	2.58561	1.66056	0	0.0575106	1.38975
	AILUNK_178071G0003	2.82067	2.13501	0	0.517595	2.37076
	AILUNK_178071G0004	0.117528	0.0948893	0	0	0.245251
	AILUNK_178528G0002	0.117528	0.0948893	0	0	0
	AILUNK_178528G0003	0	0.0948893	0	0	0.163501
	AILUNK_178528G0004	2.29179	2.79923	0	0.230042	0.981003
	AILUNK_178528G0005	0.0587639	0.332113	0	0	0
	AILUNK_178528G0006	0.822695	0.427002	0	0	0.572252
	AILUNK_178528G0007	0.176292	0.854004	0	0	0.245251
	AILUNK_178528G0008	0.352584	0.427002	0	0	0
	AILUNK_178528G0009	0.470111	0.569336	0	0	0.327001
	AILUNK_178528G0010	0.117528	0.0948893	0	0	0
	AILUNK_178528G0011	0.587639	1.18612	0	0	0.163501
	AILUNK_178528G0012	1.58663	2.37223	0	0.115021	0.490502
	AILUNK_178528G0013	0.29382	0.427002	0	0	0
	AILUNK_178528G0014	0.0587639	0.427002	0	0.115021	0
	AILUNK_178528G0015	0.176292	0.0474447	0	0	0
	AILUNK_178528G0016	1.17528	0.521891	0	0.115021	0.490502
	AILUNK_178528G0017	0	0.189779	0	0	0
	AILUNK_178528G0018	0.117528	0.142334	0	0	0
	AILUNK_178528G0020	0.235056	1.04378	0	0	0
	AILUNK_178528G0021	1.88045	1.8029	0	0.115021	0.817503
	AILUNK_178528G0022	0.411348	0.948893	0	0	0
	AILUNK_178528G0023	0.0587639	0.284668	0	0	0
	AILUNK_178528G0024	0.822695	0.664225	0	0	0
	AILUNK_178528G0025	0.940223	0.379557	0	0.230042	0.490502
	AILUNK_178528G0027	1.88045	1.75545	0	0.230042	1.47151
	AILUNK_178528G0028	8.69706	9.48893	0	0.920169	5.72252
	AILUNK_178528G0029	1.88045	1.66056	0	0.345063	0.408751
	AILUNK_178528G0030	6.11145	4.27002	0	1.26523	2.20726
	AILUNK_178528G0031	0.587639	1.66056	0	0.115021	0.981003
	AILUNK_178528G0032	0.176292	0.284668	0	0	0.163501
	AILUNK_178528G0033	0.587639	0.61678	0	0.115021	0.327001
	AILUNK_178528G0034	0.117528	0.142334	0	0	0.327001
	AILUNK_178528G0035	0	0.0948893	0	0	0.327001
	AILUNK_178528G0036	0	0.284668	0	0	0
	AILUNK_178528G0037	0.998987	0.759114	0	0.517595	0.408751
	AILUNK_178528G0038	3.34954	1.85034	0	0.345063	2.69776
	AILUNK_178528G0039	1.11651	0.901448	0	0.115021	0.817503
	AILUNK_178528G0040	0.352584	0.0948893	0	0	0.163501
	AILUNK_178528G0041	0.352584	1.37589	0	0.345063	0.163501
	AILUNK_178880G0001	1.17528	1.51823	0	0.115021	0.327001
	AILUNK_178880G0002	0.352584	1.04378	0	0	0.490502
	AILUNK_178880G0003	0	0	0	0.115021	0
	AILUNK_178880G0004	0.235056	0.0948893	0	0	0
	AILUNK_178880G0005	0.587639	0.759114	0	0.345063	0.654002
	AILUNK_178880G0006	1.29281	0.237223	0	0.230042	0
	AILUNK_178880G0007	0.117528	0.0474447	0	0	0.163501
	AILUNK_178880G0008	0.235056	0.0948893	0	0.230042	0.163501
	AILUNK_178880G0009	0.235056	0.332113	0	0.115021	0
	AILUNK_179945G0002	0.117528	0.0474447	0	0	0
	AILUNK_179945G0003	0.235056	0.142334	0	0	0
	AILUNK_180133G0001	0	0.189779	0	0	0
	AILUNK_180133G0002	0	0.189779	0	0	0
	AILUNK_180133G0003	0	0.189779	0	0.115021	0.163501
	AILUNK_180327G0001	10.5775	11.102	0	3.56566	8.82903
	AILUNK_180327G0002	0	0.0474447	0	0	0.0817503
	AILUNK_180327G0003	0.29382	0.61678	0	0.115021	0.572252
	AILUNK_180327G0004	0.528875	0.759114	0	0	1.1445
	AILUNK_180327G0005	0.235056	0.0948893	0	0	0
	AILUNK_180327G0006	0	0.0948893	0	0	0
	AILUNK_180327G0007	0	0.0948893	0	0	0
	AILUNK_180327G0008	0	0	0	0	0.163501
	AILUNK_180327G0009	1.29281	0.759114	0	0	0.327001
	AILUNK_181321G0001	0.705167	1.94523	0.162208	0.230042	0
	AILUNK_181321G0002	2.1155	3.60579	0.324416	1.03519	0
	AILUNK_181321G0003	0.881459	0.806559	0.162208	0.287553	0.0817503
	AILUNK_181321G0004	0.411348	0.996338	0	0.287553	0
	AILUNK_181321G0005	0	0.0948893	0	0	0
	AILUNK_181321G0006	0.235056	1.18612	0	0	0
	AILUNK_181321G0007	0.117528	0.664225	0	0	0
	AILUNK_181321G0008	0	0.332113	0	0	0
	AILUNK_181321G0009	0.117528	1.32845	0	0	0
	AILUNK_181321G0010	0.763931	1.8029	0.162208	0.230042	0.163501
	AILUNK_181321G0011	0.0587639	0.142334	0	0	0
	AILUNK_181321G0012	0.352584	0.901448	0	0.345063	0.0817503
	AILUNK_181321G0013	0.587639	1.37589	0	0.115021	0.0817503
	AILUNK_181489G0001	0.587639	0.332113	0	0.0575106	0.408751
	AILUNK_181489G0002	0.881459	1.09123	0	0.287553	0.408751
	AILUNK_181489G0003	0.117528	0.61678	0	0	0.327001
	AILUNK_181489G0004	2.35056	2.6569	0	0.690127	1.1445
	AILUNK_181489G0005	0.822695	0.332113	0	0.115021	0.490502
	AILUNK_181489G0006	0.998987	1.42334	0	0.115021	0.327001
	AILUNK_181489G0007	0.29382	0.521891	0	0	0
	AILUNK_181489G0008	0.352584	0.806559	0	0.0575106	0
	AILUNK_181489G0009	0	0.664225	0	0.0575106	0.327001
	AILUNK_181489G0010	0	0.0948893	0	0	0.327001
	AILUNK_181489G0011	0	0.901448	0	0	0
	AILUNK_181489G0012	0.705167	0.427002	0	0	0
	AILUNK_181489G0013	1.41033	1.8029	0	0.0575106	0.490502
	AILUNK_181489G0014	0.528875	0.664225	0	0	0.163501
	AILUNK_181489G0015	1.52786	1.42334	0	0	0.327001
	AILUNK_181489G0016	0	0.142334	0	0	0.327001
	AILUNK_181489G0017	0.235056	0.237223	0	0	0
	AILUNK_181489G0018	0.117528	0	0	0	0
	AILUNK_181489G0020	1.4691	0.759114	0	0	1.38975
	AILUNK_181489G0021	12.2817	11.0546	0	2.07038	7.11227
	AILUNK_181489G0022	0.352584	0.379557	0	0.230042	0
	AILUNK_181539G0003	0.940223	1.51823	0	0	0
	AILUNK_181539G0012	0.176292	2.84668	0	0	0
	AILUNK_181539G0013	3.76089	18.1239	0.162208	0.0575106	0.0817503
	AILUNK_181835G0001	3.05572	1.8029	0	0.460085	1.1445
	AILUNK_181835G0002	0.29382	0.284668	0	0	0
	AILUNK_181835G0003	0.176292	0	0	0	0
	AILUNK_181835G0004	0.352584	0.664225	0	0	0.163501
	AILUNK_181835G0005	0.470111	1.8029	0	0	0.490502
	AILUNK_182574G0004	0.117528	0	0	0	0
	AILUNK_182574G0005	0	0	0	0.115021	0
	AILUNK_182574G0006	0.117528	0.0948893	0	0.115021	0
	AILUNK_182574G0007	0.117528	0.0948893	0	0	0.163501
	AILUNK_182911G0006	0	0.0948893	0	0	0
	AILUNK_182911G0007	0	0.0948893	0	0	0
	AILUNK_183313G0001	0	0.0948893	0	0	0
	AILUNK_183313G0002	0	0.189779	0	0.115021	0
	AILUNK_183313G0005	0	0	0	0.115021	0
	AILUNK_184068G0001	0.117528	0	0	0	0
	AILUNK_184068G0004	0.352584	0	0	0	0
	AILUNK_184215G0001	1.05775	0.901448	0	0.115021	0.327001
	AILUNK_184215G0002	1.29281	0.854004	0	0.115021	0.735753
	AILUNK_184215G0003	0.470111	0.996338	0	0.230042	0.245251
	AILUNK_184215G0004	1.64539	1.42334	0	0.115021	1.47151
	AILUNK_184215G0005	3.99595	0.142334	0	0	0.899253
	AILUNK_184215G0006	0.470111	0.332113	0	0.115021	0.408751
	AILUNK_184215G0007	0.352584	0.379557	0	0	0
	AILUNK_184215G0008	0.29382	0.0948893	0	0	0
	AILUNK_184215G0009	0.352584	0.332113	0	0.0575106	0.163501
	AILUNK_184215G0010	0.587639	0.61678	0	0.0575106	0
	AILUNK_184215G0011	0.235056	0.332113	0	0	0
	AILUNK_184215G0012	1.05775	0.71167	0	0.115021	0
	AILUNK_184215G0013	0.176292	0	0	0	0
	AILUNK_184215G0014	0.587639	0.474447	0	0.115021	0.327001
	AILUNK_184215G0015	1.70415	2.75179	0	0.0575106	1.308
	AILUNK_184215G0016	2.17427	1.56567	0	0.287553	0.572252
	AILUNK_184215G0017	1.41033	1.94523	0	0.172532	0.735753
	AILUNK_184215G0018	2.70314	1.04378	0	0.172532	0.735753
	AILUNK_184215G0019	1.58663	1.32845	0	0.345063	0.899253
	AILUNK_184215G0020	0.176292	0.0948893	0	0	0
	AILUNK_184215G0021	2.70314	3.03646	1.78429	7.70642	4.65977
	AILUNK_184215G0022	0.117528	0.0948893	0	0.0575106	0.0817503
	AILUNK_184215G0023	0.528875	0	0	0	0.163501
	AILUNK_184215G0024	0.646403	1.99268	0	0.115021	0.490502
	AILUNK_184593G0001	0.528875	1.28101	0.0811039	0	0.163501
	AILUNK_184593G0002	1.4691	2.79923	0.0811039	0	0
	AILUNK_184593G0003	0.705167	1.13867	0.162208	0	0.163501
	AILUNK_185276G0004	0.117528	0.0948893	0	0	0
	AILUNK_185276G0005	0.117528	0	0	0	0
	AILUNK_185339G0006	0.0587639	0.0474447	0	0	0
	AILUNK_185339G0007	0.117528	0.142334	0	0	0
	AILUNK_185423G0001	0.235056	0	0	0	0
	AILUNK_185423G0002	0.470111	0.759114	0	0	0.327001
	AILUNK_185423G0003	0.117528	0.474447	0	0	0.163501
	AILUNK_185423G0004	0	0.189779	0	0	0
	AILUNK_185423G0005	0.176292	0.189779	0	0	0
	AILUNK_185423G0006	1.41033	2.2299	0	0	0.817503
	AILUNK_185423G0007	0.587639	0.284668	0	0.115021	0.163501
	AILUNK_185423G0008	0.0587639	0.189779	0	0	0
	AILUNK_186352G0003	0.117528	0.0948893	0	0	0
	AILUNK_186352G0005	0	0	0	0.0575106	0
	AILUNK_186352G0006	0.235056	1.99268	0	0	0
	AILUNK_186352G0007	0	0.0948893	0	0	0
	AILUNK_186352G0011	0.235056	0	0	0	0
	AILUNK_186557G0001	0	0.0948893	0	0	0
	AILUNK_187383G0001	11.1064	20.4961	2.59532	1.49527	16.1048
	AILUNK_187383G0002	5.52381	9.48893	2.75753	0.920169	13.734
	AILUNK_188302G0002	0.528875	0.189779	0	0.172532	0.327001
	AILUNK_188302G0003	0.176292	0.332113	0	0.172532	0.163501
	AILUNK_188302G0004	1.17528	1.47078	0	0	0.163501
	AILUNK_188302G0006	0	0.0948893	0	0	0
	AILUNK_188497G0001	1.05775	1.94523	0	0.230042	0.981003
	AILUNK_188497G0002	0.998987	0.569336	0	0	0.572252
	AILUNK_188497G0003	1.4691	1.8029	0	0.115021	0.654002
	AILUNK_188681G0001	0	0.189779	0	0	0
	AILUNK_188681G0002	0.470111	0.142334	0	0	0
	AILUNK_188681G0003	0.176292	0.0948893	0	0	0
	AILUNK_188681G0005	0.470111	0.284668	0	0	0
	AILUNK_188681G0006	0.117528	0	0	0	0
	AILUNK_188681G0008	0.117528	0	0	0	0
	AILUNK_188681G0009	0.117528	0	0	0	0
	AILUNK_189085G0001	0.352584	0.0948893	0	0	0
	AILUNK_189085G0002	1.05775	3.70068	0	0	0.327001
	AILUNK_189085G0004	6.81662	4.79191	0	0.460085	3.10651
	AILUNK_189085G0005	0.235056	0.0948893	0	0	0.163501
	AILUNK_189085G0006	0.881459	0.0948893	0	0	0
	AILUNK_189085G0007	0.235056	0.0474447	0	0	0.163501
	AILUNK_189085G0008	0.528875	0.427002	0	0	0
	AILUNK_189085G0009	0.881459	0.71167	0	0	0
	AILUNK_189085G0010	0.0587639	0.237223	0	0	0.163501
	AILUNK_189085G0011	1.05775	0.996338	0	0	0.327001
	AILUNK_189085G0012	0	0.0474447	0	0	0
	AILUNK_189569G0001	0	0	0	0	0.163501
	AILUNK_189569G0002	0.235056	0.189779	0	0.690127	0.327001
	AILUNK_189569G0004	0	0.0948893	0	0	0
	AILUNK_189569G0006	0.235056	0.379557	0	0	0
	AILUNK_189569G0007	0	0.189779	0	0	0
	AILUNK_189569G0016	0	0.0948893	0	0	0.163501
	AILUNK_189569G0017	0.352584	0.474447	0	0	0
	AILUNK_189569G0018	0	0.0948893	0	0	0
	AILUNK_189569G0020	0	0.0948893	0	0	0
	AILUNK_189945G0001	2.9382	3.03646	0	0	0
	AILUNK_189945G0002	2.1155	1.89779	0	0	0
	AILUNK_190047G0002	0.763931	0.332113	0	0.230042	0.163501
	AILUNK_190047G0003	0.822695	0.71167	0	0	0.163501
	AILUNK_190047G0004	0.29382	0.379557	0	0	0
	AILUNK_190047G0005	42.4863	52.3789	0.324416	3.22059	10.9545
	AILUNK_190047G0006	0.117528	0.0948893	0	0.0575106	0.0817503
	AILUNK_190963G0001	0.0587639	0.0474447	0	0.97768	0.163501
	AILUNK_190963G0002	0.0587639	0.0474447	0	0	0
	AILUNK_190963G0003	0.470111	1.32845	0.162208	0	0.163501
	AILUNK_190963G0005	0	0.664225	0	0	0
	AILUNK_190963G0006	0.881459	6.49992	0	0.517595	0.408751
	AILUNK_190963G0007	4.75988	7.9707	1.29766	2.58798	1.06275
	AILUNK_191008G0001	0	0.0948893	0	0	0.163501
	AILUNK_191008G0002	0	0.189779	0	0	0
	AILUNK_191008G0003	0.587639	1.23356	0.811039	0	0
	AILUNK_191346G0001	2.58561	20.1165	0.811039	2.76051	5.72252
	AILUNK_192283G0001	0.117528	0.0948893	0	0	0
	AILUNK_192283G0004	4.28977	1.70801	0.324416	0.230042	1.88026
	AILUNK_192283G0005	3.11449	0.996338	0.324416	0	0.327001
	AILUNK_192283G0006	2.9382	0.759114	0	0.115021	0.163501
	AILUNK_192283G0007	1.82168	0.806559	0.162208	0.115021	0.981003
	AILUNK_192283G0008	3.34954	0.284668	0	0.345063	0.490502
	AILUNK_192283G0009	0	0.0948893	0	0	0
	AILUNK_192283G0012	0.235056	0	0	0	0
	AILUNK_192283G0014	0.587639	0.284668	0	0	0
	AILUNK_192283G0015	3.93718	1.37589	0	0	0.899253
	AILUNK_192283G0016	1.64539	0.427002	0.0811039	0.287553	0.327001
	AILUNK_192283G0017	3.29078	0.427002	0.0811039	0.172532	0.572252
	AILUNK_192283G0018	0.998987	0.427002	0	0.115021	0.163501
	AILUNK_192283G0019	1.05775	0.427002	0	0.230042	0.327001
	AILUNK_192283G0020	0.646403	0.427002	0.486623	0	0.327001
	AILUNK_192283G0021	0.822695	0.142334	0	0	0.163501
	AILUNK_192283G0022	1.88045	0.901448	0.162208	0	0.327001
	AILUNK_192283G0026	0.117528	0	0	0	0
	AILUNK_192283G0027	0	0.0474447	0	0	0
	AILUNK_192283G0028	0.117528	0.0474447	0	0	0.163501
	AILUNK_192283G0030	1.52786	0.664225	0	0.115021	0
	AILUNK_192283G0031	0.117528	0.0948893	0	0	0
	AILUNK_192283G0032	0.235056	0.189779	0	0	0
	AILUNK_192635G0001	0.646403	0.379557	0	0	0
	AILUNK_192635G0002	1.88045	1.51823	0	0.230042	0
	AILUNK_192635G0003	0.176292	0.0948893	0	0	0
	AILUNK_192635G0004	11.8703	7.59114	0	0.690127	0.817503
	AILUNK_192635G0005	0.470111	1.32845	0	0	0
	AILUNK_192635G0006	5.52381	9.10937	0	0.345063	0.490502
	AILUNK_193450G0002	0	0.0474447	0.162208	0.230042	0.245251
	AILUNK_193450G0003	0	0.0474447	0	0	0.245251
	AILUNK_193450G0004	0	0	0	0.115021	0
	AILUNK_193450G0005	1.23404	0.569336	1.05435	6.49869	4.65977
	AILUNK_193450G0006	0	0	0.243312	0.690127	0.408751
	AILUNK_193450G0007	0	0	0	0.345063	0
	AILUNK_193450G0008	0	0.0948893	0.486623	2.703	0.654002
	AILUNK_193893G0001	0	0.189779	0	0	0
	AILUNK_193893G0002	0	0.0948893	0	0	0
	AILUNK_193893G0005	0	0.379557	0	0	0
	AILUNK_193893G0007	0	0.189779	0	0	0
	AILUNK_193893G0008	0.117528	0.854004	0	0	0
	AILUNK_195472G0004	0.235056	0.0948893	0.162208	0	0
	AILUNK_195472G0005	0.646403	3.0839	0	0.115021	0
	AILUNK_195646G0002	0.235056	0.0948893	0	0	0
	AILUNK_195646G0005	0.470111	0.0948893	0	0	0
	AILUNK_195646G0006	0.176292	0	0	0	0
	AILUNK_195646G0007	0.0587639	0	0	0	0
	AILUNK_195646G0008	0.235056	0.0948893	0	0	0
	AILUNK_195943G0001	0.235056	0.189779	0	0	0.163501
	AILUNK_195943G0002	2.58561	1.18612	0.0811039	0.115021	0.817503
	AILUNK_195943G0003	0.29382	0.474447	0	0	0
	AILUNK_195943G0004	3.93718	2.84668	0.0811039	0.287553	2.04376
	AILUNK_195943G0005	1.05775	0.901448	0.0811039	0.172532	0.572252
	AILUNK_195943G0006	0.176292	0.189779	0	0	0.0817503
	AILUNK_195943G0007	0.587639	0.189779	0	0	0.245251
	AILUNK_195943G0008	0.646403	0.142334	0	0.115021	0.163501
	AILUNK_195943G0009	0.411348	0	0	0	0
	AILUNK_195943G0010	0.646403	0	0	0	0
	AILUNK_195943G0011	1.4691	0.427002	0	0.230042	0
	AILUNK_195943G0012	0.235056	0.142334	0.162208	0.115021	0.163501
	AILUNK_195943G0013	0.705167	0	0	0	0
	AILUNK_195943G0014	0.352584	0.189779	0	0	0.163501
	AILUNK_195943G0015	0.117528	0.284668	0	0.0575106	0
	AILUNK_195943G0016	1.70415	0.901448	0.0811039	0.172532	0.490502
	AILUNK_195943G0017	0.0587639	0	0.0811039	0	0.163501
	AILUNK_195943G0018	1.23404	0.901448	0	0.230042	0.327001
	AILUNK_195943G0019	2.58561	0.806559	0.162208	0	0.327001
	AILUNK_195943G0020	1.82168	0.284668	0	0.115021	0.490502
	AILUNK_195943G0021	0.470111	0.759114	0	0	0.163501
	AILUNK_197937G0001	0.117528	0.284668	0	0	0.490502
	AILUNK_197937G0002	0.352584	0.379557	0	0	0
	AILUNK_197937G0003	0.705167	0.284668	0	0.115021	0.327001
	AILUNK_197937G0004	0.176292	0.189779	0	0	0
	AILUNK_197937G0005	2.29179	1.66056	0.324416	0.230042	1.63501
	AILUNK_197937G0006	0.235056	0	0	0.115021	0
	AILUNK_197937G0007	1.29281	0.759114	0	0	0.817503
[truncated: 53,831 more rows]

## Sheet: SupDatasetS3
	Supplemental Dataset S3. Transcript abundance values of A. richmondensis genes in floating and streamer biofilms. Values are from poly-A selected libraries.
	Locus ID	F1	F2	S1	S3	S4
	FWFARIM_1006G02172	0.272849	1.87773	0.0880665	0.0417535	0
	FWFARIM_1006G02173	15.325	51.0302	35.5789	28.5594	19.6317
	FWFARIM_1006G02174	2.81944	7.8423	3.47863	2.9645	3.01144
	FWFARIM_1006G02175	26.4664	34.241	10.7294	12.5887	10.9846
	FWFARIM_1006G02176	5.5934	13.0337	0.469688	1.7954	0.717009
	FWFARIM_1006G02177	8.04905	35.2351	2.52457	11.3778	2.03631
	FWFARIM_1009G02178	1028.53	388.249	301.819	342.754	416.998
	FWFARIM_1009G02179	255.318	201.967	192.102	236.116	156.365
	FWFARIM_1009G02180	0.0909497	0	0.0293555	0	0.0286804
	FWFARIM_1010G02181	10.3	14.9114	8.07276	4.86428	8.93393
	FWFARIM_1010G02182	47.7486	73.1212	56.7002	67.9121	45.5874
	FWFARIM_1010G02183	12.3692	14.3591	19.8737	16.4091	12.1748
	FWFARIM_1011G02184	15.325	29.6019	25.4072	26.4717	17.5237
	FWFARIM_1011G02185	5.00223	24.0792	22.912	24.1126	12.8488
	FWFARIM_1011G02186	55.4338	96.9242	202.524	464.111	189.979
	FWFARIM_1011G02187	32.2189	13.9173	2.08424	3.00625	6.4961
	FWFARIM_1011G02188	159.935	81.0739	54.6453	48.0791	53.9621
	FWFARIM_1011G02189	122.077	192.689	236.209	176.054	139.387
	FWFARIM_1011G02190	13.1877	27.1719	22.0607	13.7995	10.8985
	FWFARIM_1014G02191	1.29603	1.87773	0.675177	0.584549	0.114721
	FWFARIM_1014G02192	511.205	1688.97	724.582	454.883	463.116
	FWFARIM_1014G02193	70.3268	201.47	152.443	140.104	89.8986
	FWFARIM_1014G02194	251.658	237.865	132.907	186.158	148.435
	FWFARIM_1020G02195	0.0454748	0	0.0293555	0.187891	0.0860411
	FWFARIM_1020G02196	5.00223	9.38867	12.1238	21.1481	27.4758
	FWFARIM_1020G02197	13.9153	29.1601	30.9554	31.2316	16.3335
	FWFARIM_1020G02198	139.608	150.219	165.316	125.595	168.454
	FWFARIM_1020G02199	20.2136	37.8308	29.8692	20.2713	26.472
	FWFARIM_1024G02200	2.00089	4.86002	3.08233	0.77244	2.72463
	FWFARIM_1024G02201	2.18279	3.75547	1.26229	1.29436	0.860411
	FWFARIM_1024G02202	40.1088	78.0916	58.0799	46.8474	32.3371
	FWFARIM_1024G02203	37.5849	55.117	34.5367	27.7452	30.8601
	FWFARIM_1024G02204	475.485	311.152	377.159	645.906	722.975
	FWFARIM_1024G02205	33.4695	46.612	16.1749	13.3402	6.79725
	FWFARIM_1024G02206	35.9024	29.7124	23.4404	48.5593	102.532
	FWFARIM_1024G02207	626.848	376.707	125.862	80.7513	337.396
	FWFARIM_1024G02208	62.1641	72.4032	35.6669	38.6846	134.568
	FWFARIM_1024G02209	243.04	176.231	85.8795	136.555	333.538
	FWFARIM_1024G02210	96.4749	117.8	85.9529	79.7283	59.5691
	FWFARIM_1024G02211	6.77575	8.61549	1.02744	1.08559	2.09367
	FWFARIM_1024G02212	2.50112	3.31365	0.85131	0.793316	0.975132
	FWFARIM_1024G02213	0.727597	0.88364	0.410977	0.292274	0.258123
	FWFARIM_1024G02214	6.70754	8.72594	8.61584	7.49475	6.65384
	FWFARIM_1024G02215	219.075	67.5984	93.644	142.964	142.126
	FWFARIM_1024G02216	141.268	158.171	161.866	250.667	261.766
	FWFARIM_1024G02217	10.1636	19.3296	13.665	4.67639	4.3881
	FWFARIM_1024G02218	258.479	379.302	327.784	209.895	269.724
	FWFARIM_1024G02219	130.217	57.2157	31.8654	23.2567	70.4103
	FWFARIM_1025G02220	249.225	349.645	241.038	146.826	190.452
	FWFARIM_1025G02221	11.6188	16.7892	10.8322	4.67639	18.9147
	FWFARIM_1025G02222	13.7334	18.9983	17.7748	20.8976	15.4731
	FWFARIM_1025G02223	38.4262	99.6856	46.7486	39.9581	22.299
	FWFARIM_1025G02224	50.5908	74.6123	68.4864	64.53	47.0932
	FWFARIM_1025G02225	0.227374	0.66273	0.469688	0.104384	0.286804
	FWFARIM_1025G02226	19.1222	24.3001	23.7046	21.6701	25.1957
	FWFARIM_1025G02227	84.947	103.275	64.2298	52.2754	49.7031
	FWFARIM_1025G02228	171.281	170.211	166.504	158.872	115.74
	FWFARIM_1025G02229	58.0259	118.021	91.0021	95.031	45.6448
	FWFARIM_1025G02230	10.9367	15.7398	19.36	16.9728	13.1499
	FWFARIM_1025G02231	0.522961	0.276137	0.704532	1.33611	0.80305
	FWFARIM_1030G02232	8.91307	24.1344	23.7486	21.4613	8.33164
	FWFARIM_1030G02233	52.5007	56.6634	67.136	45.5739	70.7401
	FWFARIM_1030G02234	12.8694	29.7124	44.1654	50.2503	11.2714
	FWFARIM_1030G02235	15.5069	43.8506	45.1488	34.5719	25.841
	FWFARIM_1045G02236	0.454748	0.66273	1.36503	1.02296	0.544927
	FWFARIM_1045G02237	3.00134	6.6273	9.80474	6.0125	5.21983
	FWFARIM_1045G02238	131.604	312.477	371.23	215.74	209.094
	FWFARIM_1045G02239	8.54927	24.0792	20.0498	15.24	9.90906
	FWFARIM_1045G02240	51.3183	94.7703	24.3504	22.8183	20.8506
	FWFARIM_1045G02241	34.9701	42.1938	47.5999	97.223	67.0977
	FWFARIM_1045G02242	34.1743	46.8329	101.702	168.663	298.849
	FWFARIM_1045G02243	51.5002	88.143	87.9491	70.8348	61.1035
	FWFARIM_1045G02244	52.6144	74.6123	53.882	98.413	46.8063
	FWFARIM_1045G02245	121.259	70.3598	86.7015	186.68	209.969
	FWFARIM_1045G02246	331.193	335.286	227.579	187.912	263.157
	FWFARIM_1045G02247	72.9871	70.5807	50.5061	49.8954	33.2262
	FWFARIM_1045G02248	0.295586	0.552275	0.234844	0.521919	0.0573607
	FWFARIM_1045G02249	15.1431	9.83049	8.21954	6.63881	7.77238
	FWFARIM_1045G02250	1.11413	1.215	0.410977	0.12526	0.630968
	FWFARIM_1045G02251	30.6046	41.3102	36.7678	29.6867	42.6477
	FWFARIM_1045G02252	2.59207	1.54637	0.998087	0.501042	2.66727
	FWFARIM_1045G02253	8.41284	12.0948	18.0243	16.6179	11.5725
	FWFARIM_1045G02254	12.1873	9.16776	8.73326	6.47179	6.55346
	FWFARIM_1045G02255	126.034	189.872	227.505	220.73	111.839
	FWFARIM_1045G02256	13.7107	16.7339	15.2942	15.7411	11.5438
	FWFARIM_1045G02257	81.4	55.5036	57.1258	47.766	108.555
	FWFARIM_1045G02258	11.3914	15.3532	18.993	9.47804	10.0811
	FWFARIM_1045G02259	34.8337	48.4897	35.9311	28.5803	25.9127
	FWFARIM_1045G02260	80.6269	259.183	53.6765	34.1126	16.5486
	FWFARIM_1045G02261	17.6897	116.585	15.074	5.88724	1.95026
	FWFARIM_1046G02262	151.931	59.977	34.9771	23.7577	37.7147
	FWFARIM_1046G02263	0.864022	1.32546	1.51181	0.939454	0.358505
	FWFARIM_1046G02264	519.436	478.049	478.304	389.957	494.019
	FWFARIM_1046G02265	18.4173	31.5901	41.8903	54.9685	24.9089
	FWFARIM_1046G02266	20.9412	63.125	21.7231	25.9289	13.8383
	FWFARIM_1046G02267	19.8498	21.2626	11.6541	15.2191	14.67
	FWFARIM_1046G02268	25.9889	16.3473	6.57563	5.97075	4.70358
	FWFARIM_1046G02269	0.818547	1.32546	0.748565	0.250521	0.415865
	FWFARIM_1046G02270	2.18279	5.85411	0.910021	5.59497	8.94827
	FWFARIM_1046G02271	0.500223	0.88364	0.469688	5.42795	0.616628
	FWFARIM_1046G02272	43.5194	31.2588	38.3676	44.551	62.9677
	FWFARIM_1046G02273	29.1266	41.4206	63.0556	44.2587	52.6285
	FWFARIM_1046G02274	0.0909497	0	0	0	0
	FWFARIM_1046G02275	309.07	106.589	94.1871	104.238	152.264
	FWFARIM_1047G02276	10.3683	58.8725	28.1813	14.6972	7.22745
	FWFARIM_1047G02277	339.742	228.642	149.053	212.901	145.381
	FWFARIM_1050G02278	53.0919	153.864	119.653	74.4674	155.304
	FWFARIM_1050G02279	20.8275	33.026	26.6401	24.6972	14.3689
	FWFARIM_1050G02280	2109.33	719.504	239.585	141.148	1146.28
	FWFARIM_1050G02281	141.381	100.293	54.1903	38.1627	126.165
	FWFARIM_1053G02282	140.358	134.258	120.857	76.9934	96.8392
	FWFARIM_1053G02283	11.6643	22.3119	14.2668	12.3799	12.2322
	FWFARIM_1053G02284	70.5315	90.8492	82.6651	82.0874	58.4076
	FWFARIM_1053G02285	0.636648	0.717957	0.161455	0.563672	0.157742
	FWFARIM_1053G02286	100.34	152.814	204.153	159.519	96.3517
	FWFARIM_1053G02287	22.7829	30.3751	36.9879	37.7034	23.9194
	FWFARIM_1054G02288	2.91039	4.69434	2.56861	1.85803	1.44836
	FWFARIM_1054G02289	1.45519	4.08683	3.99235	10.9603	6.281
	FWFARIM_1054G02290	2.86491	15.3532	25.554	39.123	24.8659
	FWFARIM_1054G02291	0.136425	0.110455	0.205489	0.271398	0.0860411
	FWFARIM_1054G02292	0.272849	0.331365	0.763243	0.0417535	0.286804
	FWFARIM_1057G02293	56.6844	76.6557	86.8189	92.0873	61.7918
	FWFARIM_1057G02294	7.86715	8.28412	10.2891	3.96658	2.36613
	FWFARIM_1057G02295	204.318	188.768	224.173	234.926	153.827
	FWFARIM_1058G02296	97.6345	65.9416	37.531	79.7701	57.2603
	FWFARIM_1058G02297	191.426	143.15	16.8941	14.572	75.1999
	FWFARIM_1058G02298	1.02318	1.32546	0.249522	0.375781	0.516246
	FWFARIM_1058G02299	14.3246	19.8819	19.6682	13.0897	8.40335
	FWFARIM_1058G02300	245.246	260.508	479.214	437.577	359.996
	FWFARIM_1058G02301	10.1864	12.6471	6.59031	6.43004	1.00381
	FWFARIM_1058G02302	44.9746	53.8468	2.02553	2.6931	0.559267
	FWFARIM_1058G02303	49.9768	92.6717	81.1386	64.8849	45.1142
	FWFARIM_1058G02304	6.18458	6.73775	6.19401	2.6931	3.61373
	FWFARIM_1058G02305	1.31877	1.98819	1.67326	0.876823	0.889091
	FWFARIM_1058G02306	8.82212	14.4696	15.4263	11.5031	6.96933
	FWFARIM_1058G02307	2.91039	6.6273	11.7422	7.09809	2.91106
	FWFARIM_1058G02308	11.1413	5.85411	4.9464	2.02504	2.49519
	FWFARIM_1058G02309	0.864022	3.75547	1.40906	0.417535	0.917772
	FWFARIM_1058G02310	0.0909497	0	0.117422	0	0.0860411
	FWFARIM_1058G02311	47.9987	102.337	124.585	102.943	89.7122
	FWFARIM_1058G02312	2.93313	4.4182	7.38291	6.74319	9.17772
	FWFARIM_1058G02313	21.1458	29.1601	31.2783	36.0333	32.839
	FWFARIM_1058G02314	4.18368	22.588	12.9311	7.76615	6.61082
	FWFARIM_1058G02315	19.5087	8.50503	10.7881	11.4822	29.1679
	FWFARIM_1058G02316	111.845	163.142	279.097	528.578	431.424
	FWFARIM_1058G02317	27.2622	64.1191	60.7952	45.1982	34.1153
	FWFARIM_1058G02318	13.3241	10.8246	11.3606	4.1336	5.30587
	FWFARIM_1058G02319	50.3179	84.3324	76.4124	70.7513	47.7815
	FWFARIM_1058G02320	203.477	194.345	169.455	222.713	236.728
	FWFARIM_1058G02321	12.2782	34.241	9.90748	4.00834	3.47032
	FWFARIM_1058G02322	82.4686	126.36	118.083	128.037	79.8605
	FWFARIM_1058G02323	28.5809	54.5647	51.9886	36.2003	25.4682
	FWFARIM_1058G02324	557.635	201.691	207.734	157.661	186.752
	FWFARIM_1058G02325	7.9581	14.6905	18.7582	9.68681	9.19206
	FWFARIM_1058G02326	0	0	0.0440333	0.12526	0.0860411
	FWFARIM_1058G02327	264.345	252.39	191.809	210.584	198.884
	FWFARIM_1058G02328	48.2261	62.407	43.4021	32.86	24.4787
	FWFARIM_105G00193	0.977709	0.331365	0.998087	1.23173	0.645308
	FWFARIM_1060G02329	10.9367	20.2685	6.48757	15.7411	6.6395
	FWFARIM_1060G02330	10.4365	25.4599	30.1334	16.5344	13.6662
	FWFARIM_1060G02331	83.9693	125.698	95.288	78.768	79.2725
	FWFARIM_1060G02332	94.1556	141.603	124.277	115.845	140.778
	FWFARIM_1062G02333	1.22782	0.22091	0	0	0.0860411
	FWFARIM_1062G02334	1.31877	0.44182	0	0	0
	FWFARIM_1062G02335	0.181899	0	0	0	0
	FWFARIM_1063G02336	0.773072	1.76728	1.49713	1.50313	1.26194
	FWFARIM_1063G02337	110.163	118.905	156.905	142.609	98.4167
	FWFARIM_106G00194	0.477486	2.87183	0.0440333	0.0208767	0
	FWFARIM_106G00195	0.181899	1.6016	0	0	0
	FWFARIM_1070G02338	5.75257	15.1323	28.5923	29.1648	19.6747
	FWFARIM_1070G02339	7.4124	18.2251	19.8443	12.8601	9.36414
	FWFARIM_1070G02340	45.634	90.5731	64.8463	61.1062	29.9136
	FWFARIM_1070G02341	26.7165	29.4915	17.672	16.1377	8.79053
	FWFARIM_1072G02342	0	0	0	0.0208767	0
	FWFARIM_1072G02343	3.38788	5.0257	5.2106	3.69518	1.54874
	FWFARIM_1072G02344	0.0454748	0	0.058711	0.0417535	0
	FWFARIM_1072G02345	4.04726	9.94095	6.17933	4.61376	1.47704
	FWFARIM_1073G02346	5.50245	20.5446	7.35355	6.11689	1.6778
	FWFARIM_1073G02347	1.00045	2.15387	0.792599	0.354905	0.315484
	FWFARIM_1073G02348	0.0454748	0.44182	0.190811	0.626302	0.100381
	FWFARIM_1086G02349	2.38743	2.43001	1.0568	1.48225	0.903431
	FWFARIM_1086G02350	4.52475	10.3828	10.6707	15.4697	12.3182
	FWFARIM_1086G02351	86.334	297.952	143.108	199.54	186.881
	FWFARIM_1086G02352	10.6866	15.3532	14.9566	12.9645	12.476
	FWFARIM_1086G02353	6.54838	17.1205	10.7294	7.16072	11.214
	FWFARIM_1086G02354	85.902	100.127	72.2586	81.7533	69.4208
	FWFARIM_1086G02355	0.750335	1.27023	0.425655	0.688933	0.430205
	FWFARIM_1086G02356	9355.92	3235.78	8077.17	18107.7	7973.17
	FWFARIM_1086G02357	2.59207	6.90343	7.13339	4.57201	4.80396
	FWFARIM_1086G02358	9.4815	17.7832	14.2668	6.68056	14.5266
	FWFARIM_1086G02359	7.84441	22.9746	12.6669	4.34236	12.8058
	FWFARIM_1086G02360	265.164	333.684	352.486	244.133	282.043
	FWFARIM_1086G02361	22.0553	64.8371	23.9394	21.5866	15.3153
	FWFARIM_1086G02362	111.868	83.7249	81.2267	85.2815	74.6837
	FWFARIM_1086G02363	57.3892	52.0243	58.3294	37.5781	52.7288
	FWFARIM_1086G02364	5.00223	4.4182	3.17039	4.42587	4.97604
	FWFARIM_1086G02365	6.66206	10.6037	9.51118	6.84757	3.64241
	FWFARIM_1086G02366	15.3478	28.9392	23.3376	22.4216	12.5333
	FWFARIM_1086G02367	8.75391	12.0396	11.7422	9.08139	6.3527
	FWFARIM_1086G02368	46.6344	18.9983	56.1718	10.4384	22.6288
	FWFARIM_1086G02369	29.354	76.0482	47.3064	35.9289	18.8
	FWFARIM_1086G02370	18.099	30.4856	35.0945	27.9122	18.4845
	FWFARIM_1086G02371	4.50201	10.935	5.12254	2.60959	2.72463
	FWFARIM_1086G02372	1.13687	1.215	1.79069	0.730686	1.57742
	FWFARIM_1086G02373	39.0401	61.5234	49.3172	47.1188	43.924
	FWFARIM_1086G02374	31.9233	67.2671	45.6625	63.5488	37.8724
	FWFARIM_1086G02375	8.70843	18.0042	26.9777	25.6784	14.0964
	FWFARIM_1087G02376	0	0	0	0	0.0573607
	FWFARIM_1090G02377	3.09229	1.87773	0.71921	0.375781	0.473226
	FWFARIM_1090G02378	69.4855	117.635	129.883	98.8514	92.3364
	FWFARIM_1090G02379	112.573	110.455	142.198	130.396	136.992
	FWFARIM_1090G02380	199.953	180.594	172.287	141.44	180.572
	FWFARIM_1090G02381	118.712	130.392	109.657	96.8681	107.236
	FWFARIM_1090G02382	6.1391	13.8621	5.26931	7.05634	2.59557
	FWFARIM_1090G02383	57.2528	88.143	48.0109	35.2608	43.2787
	FWFARIM_1090G02384	21.2595	29.4915	28.5042	15.3027	8.21692
	FWFARIM_1090G02385	88.7669	191.639	206.912	201.899	105.343
	FWFARIM_1091G02386	30.5136	29.381	21.8111	20.4801	11.9597
	FWFARIM_1091G02387	1.65983	0.773185	1.40906	2.08767	1.92158
	FWFARIM_1091G02388	282.353	242.614	222.412	250.876	202.727
	FWFARIM_1091G02389	1.0914	1.27023	2.43651	1.33611	2.20839
	FWFARIM_1091G02390	4.02452	5.6332	8.80665	4.63464	7.68634
	FWFARIM_1091G02391	80.2176	76.9871	181.975	212.317	194.338
	FWFARIM_1091G02392	1.13687	0.994095	0.484366	0.250521	0.200763
	FWFARIM_1091G02393	72.2595	110.455	98.3556	84.3629	100.396
	FWFARIM_1091G02394	77.5119	123.323	178.144	233.36	133.694
	FWFARIM_1091G02395	22.8738	61.5234	48.0403	43.027	25.8123
	FWFARIM_1091G02396	254.477	354.56	428.987	368.788	441.491
	FWFARIM_1091G02397	36.0843	54.1229	28.0345	25.8454	18.9004
	FWFARIM_1091G02398	3.41061	4.74956	5.25463	4.4885	4.12997
	FWFARIM_1091G02399	25.3067	46.2806	65.815	64.6344	38.5751
	FWFARIM_1091G02400	7.13955	14.0278	26.963	24.3214	14.3402
	FWFARIM_1091G02401	12.9831	20.6551	22.3982	21.7118	14.4549
	FWFARIM_1091G02402	48.1124	36.892	33.6414	29.5615	36.3524
	FWFARIM_1091G02403	16.5074	19.4401	22.134	22.3381	17.5524
	FWFARIM_1091G02404	36.63	10.3828	6.50224	5.42795	4.66056
	FWFARIM_1091G02405	17.235	19.1087	21.18	17.3903	16.5916
	FWFARIM_1091G02406	26.1935	28.4974	25.8916	26.43	26.6871
	FWFARIM_1091G02407	5.13866	7.62139	5.16657	2.04592	4.76094
	FWFARIM_1091G02408	48.9082	64.6161	69.9248	44.4675	38.6898
	FWFARIM_1091G02409	76.5796	167.56	205.885	174.509	84.5067
	FWFARIM_1091G02410	68.0076	49.1525	56.1277	55.1772	52.8866
	FWFARIM_1091G02411	5.18413	8.50503	1.14486	1.29436	0.80305
	FWFARIM_1094G02412	0.0909497	0.552275	0.058711	0.0417535	0.0286804
	FWFARIM_1094G02413	23.9652	23.0851	19.0224	16.1377	8.93393
	FWFARIM_1094G02414	0.727597	1.215	2.12827	1.83715	5.65003
	FWFARIM_1109G02415	2.31922	8.8364	4.49139	4.59288	2.23707
	FWFARIM_1110G02416	2.22827	2.76137	2.58328	1.04384	2.49519
	FWFARIM_1110G02417	504.248	574.531	300.688	448.579	181.174
	FWFARIM_1114G02418	134.105	248.137	220.739	187.619	169.96
	FWFARIM_1114G02419	5.91173	13.586	13.5035	10.7515	6.75422
	FWFARIM_1114G02420	30.6273	69.8075	89.9306	49.6658	47.0788
	FWFARIM_1118G02421	0.0454748	1.32546	0.205489	4.05009	0.401525
	FWFARIM_1119G02422	2.04637	4.19729	3.7575	6.36741	2.69595
	FWFARIM_1119G02423	11.3232	28.7183	7.14806	2.44258	1.66346
	FWFARIM_1119G02424	108.799	146.353	96.0365	80.459	93.9999
	FWFARIM_1119G02425	31.2639	37.5547	32.5993	38.1627	26.4576
	FWFARIM_1119G02426	78.3531	100.404	88.8151	149.373	68.5461
	FWFARIM_1119G02427	11.9144	18.1146	15.3382	21.1481	37.2558
	FWFARIM_1119G02428	10.7321	8.94685	8.83601	10.5636	8.44637
	FWFARIM_1119G02429	16.4619	25.2942	16.307	14.3423	10.1385
	FWFARIM_1119G02430	455.43	501.852	384.616	366.721	321.32
	FWFARIM_111G00197	17.0076	21.5387	18.582	10.7933	5.17681
	FWFARIM_111G00198	1.54614	1.43591	1.36503	1.27348	0.559267
	FWFARIM_111G00199	97.3161	153.532	16.7767	16.7014	7.70068
	FWFARIM_111G00200	0.136425	0.331365	0.234844	0.271398	0.143402
	FWFARIM_111G00201	0.272849	0	0.733888	0.730686	0.286804
	FWFARIM_111G00202	3.18324	8.06321	8.36632	6.72231	3.22654
	FWFARIM_111G00203	11.1868	21.6492	24.4531	23.1523	5.60701
	FWFARIM_111G00204	228.966	732.648	3038.87	2354.52	620.815
	FWFARIM_111G00205	261.799	234.772	265.08	358.788	371.64
	FWFARIM_111G00206	214.96	176.176	116.38	137.244	78.0249
	FWFARIM_1120G02431	89.6991	126.913	97.4896	104.321	64.0002
	FWFARIM_1120G02432	51.2956	94.8808	88.1105	91.2105	38.2309
	FWFARIM_1120G02433	76.5569	109.461	273.725	300.458	218.057
	FWFARIM_1120G02434	4.97949	12.2605	16.2336	15.1565	13.6519
	FWFARIM_1120G02435	0.841284	0.994095	0.792599	1.2526	0.258123
	FWFARIM_1120G02436	7.45787	16.1264	38.3383	35.6366	39.077
	FWFARIM_1120G02437	24.6019	35.2351	38.6465	38.4132	24.0198
	FWFARIM_1120G02438	0.0454748	0	0.058711	0.083507	0.0573607
	FWFARIM_1120G02439	25.2158	24.7419	26.053	7.05634	3.45598
	FWFARIM_1120G02440	3.36514	3.64501	1.99617	1.92066	1.20458
	FWFARIM_1120G02441	1.95542	5.19138	5.2106	2.4217	2.58123
	FWFARIM_1120G02442	2.72849	5.08093	4.19784	5.30269	2.40915
	FWFARIM_1120G02443	0.0454748	0	0.117422	0	0.0573607
	FWFARIM_1125G02444	86.6978	99.5199	82.8119	58.0791	58.1064
	FWFARIM_1128G02445	0.864022	0.938867	0.616466	0.751563	0.76003
	FWFARIM_1128G02446	0.0454748	0.110455	0	0.0208767	0
	FWFARIM_1129G02447	167.143	312.864	260.354	200.918	114.42
	FWFARIM_1129G02448	1.95542	5.30184	1.68794	1.94154	1.69214
	FWFARIM_1129G02449	619.822	770.755	310.567	170.542	203.745
	FWFARIM_1129G02450	38.7218	53.1288	10.9202	8.14193	8.93393
	FWFARIM_1129G02451	15.8252	56.6634	18.083	16.0333	8.50373
	FWFARIM_1129G02452	0.864022	3.09274	1.17422	0.793316	0.401525
	FWFARIM_1129G02453	101.409	104.214	82.9293	39.0186	28.1785
	FWFARIM_1129G02454	0.272849	0.386592	0.161455	0.271398	0.0430205
	FWFARIM_1129G02455	1.72804	1.65682	1.30632	2.4217	0.315484
	FWFARIM_1129G02456	0.818547	1.65682	0.058711	0.417535	0
	FWFARIM_1129G02457	3.95631	7.95276	3.83089	1.31524	7.21311
	FWFARIM_1129G02458	63.0736	48.3793	52.7372	44.1752	107.451
	FWFARIM_1129G02459	154.023	353.953	32.0415	38.8516	36.5818
	FWFARIM_1129G02460	1.54614	0.994095	0.322911	0.417535	0.344164
	FWFARIM_1129G02461	112.277	148.01	138.235	97.7867	109.731
	FWFARIM_1129G02462	4.04726	7.95276	8.73326	6.93108	6.4244
	FWFARIM_1129G02463	119.94	223.837	109.026	81.7951	84.6788
	FWFARIM_1129G02464	17.7579	27.6137	12.9311	21.6701	8.1022
	FWFARIM_1129G02465	77.9211	204.286	101.232	109.707	36.209
	FWFARIM_1129G02466	7.93536	6.51684	3.61073	7.13985	1.77818
	FWFARIM_1129G02467	7.16229	18.7773	14.5457	8.64297	5.95117
	FWFARIM_1129G02468	5.13866	6.6273	0.983409	4.78078	0.258123
	FWFARIM_1129G02469	53.0691	64.8371	179.935	241.899	209.352
	FWFARIM_1129G02470	19.6224	30.9274	49.2145	58.8098	63.0538
	FWFARIM_1129G02471	53.3875	106.92	6.54628	4.7599	3.67109
	FWFARIM_1129G02472	20.0544	36.4501	41.3472	37.3694	15.4157
	FWFARIM_1129G02473	0.841284	2.09864	0.220166	0.0417535	0.258123
	FWFARIM_1129G02474	0.0227374	0.22091	0.0146778	0	0
	FWFARIM_1129G02475	311.639	186.89	167.884	124.843	343.992
	FWFARIM_1129G02476	703.746	428.786	264.86	396.637	337.037
	FWFARIM_112G00207	43.9969	44.5133	21.0479	25.9916	14.2685
	FWFARIM_112G00208	0.136425	0.773185	0.381622	0.459288	0.143402
	FWFARIM_112G00209	1.18235	2.87183	2.21634	1.54488	0.602288
	FWFARIM_112G00210	9.14044	6.84821	4.18316	5.05217	2.71029
	FWFARIM_112G00211	37.3803	40.4265	26.9777	22.5678	21.7397
	FWFARIM_112G00212	0.0909497	0.497047	0.1321	0.167014	0.0286804
	FWFARIM_112G00213	73.3964	132.325	138.059	97.223	77.0211
	FWFARIM_112G00214	22.9421	48.6554	58.0358	49.8328	43.5081
	FWFARIM_112G00215	12.8012	26.6749	25.0549	17.2442	11.0993
	FWFARIM_112G00216	249.793	478.049	26.9777	24.4675	9.14904
	FWFARIM_112G00217	44.1561	76.2691	53.7793	71.1271	26.0131
	FWFARIM_112G00218	52.1142	117.635	47.4972	47.5572	17.7962
	FWFARIM_112G00219	102.75	89.3028	69.2643	16.3047	59.7842
	FWFARIM_112G00220	6.73028	6.07502	4.96108	2.75573	2.12235
	FWFARIM_112G00221	81.4682	91.4015	74.0493	86.1166	82.9723
	FWFARIM_112G00222	11.2095	4.80479	4.21251	4.00834	2.65293
	FWFARIM_112G00223	35.6523	19.6058	19.3159	15.073	12.0888
	FWFARIM_112G00224	7.5943	14.4696	12.8724	11.3361	6.15194
	FWFARIM_112G00225	3.11503	5.30184	3.28782	2.29644	2.52387
	FWFARIM_112G00226	25.0794	77.0423	5.09318	4.23798	6.85461
	FWFARIM_112G00227	361.57	437.623	326.653	266.137	309.475
	FWFARIM_112G00228	17.7579	23.8583	16.6446	23.9665	12.1175
	FWFARIM_112G00229	263.777	114.542	289.152	635.133	517.537
	FWFARIM_112G00230	35.6295	106.699	65.9912	50.7514	27.0886
	FWFARIM_112G00231	5.86625	11.2664	10.8615	8.78911	6.281
	FWFARIM_112G00232	4.54748	4.30774	2.27505	2.79748	4.10129
	FWFARIM_1132G02477	63.21	108.688	82.1954	63.4444	41.3141
	FWFARIM_1132G02478	60.4588	120.948	145.559	242.546	148.994
	FWFARIM_1132G02479	0.318324	0.552275	0.205489	0.396658	0.229443
	FWFARIM_1132G02480	0.500223	0.22091	0.205489	0.250521	0.172082
	FWFARIM_1132G02481	5.97994	11.2664	2.33376	2.08767	2.09367
	FWFARIM_1135G02482	12.9376	25.8465	15.3823	37.1815	8.61845
	FWFARIM_1137G02483	24.329	51.1406	34.1404	100.229	19.1011
	FWFARIM_1138G02484	52.8645	99.8513	79.0837	267.473	44.3685
	FWFARIM_1138G02485	9.54972	9.49913	114.325	157.974	233.974
	FWFARIM_1138G02486	63.7557	67.8193	51.695	33.1732	42.4469
	FWFARIM_113G00233	0.0454748	0.110455	0.190811	0.0626302	0.172082
	FWFARIM_113G00234	28.8765	54.2334	91.5598	60.3964	74.2248
	FWFARIM_113G00235	16.6893	31.2588	34.023	22.5469	36.0942
	FWFARIM_113G00236	14.1199	28.2765	21.2827	11.7327	14.8994
	FWFARIM_113G00237	1.68257	2.76137	2.08424	1.41962	1.20458
	FWFARIM_113G00238	17.6215	79.0857	3.17039	1.92066	3.68543
	FWFARIM_113G00239	97.498	179.103	237.251	141.44	138.282
	FWFARIM_113G00240	22.2827	38.2174	41.9637	22.1294	19.1298
	FWFARIM_113G00241	61.4138	89.5237	95.6696	89.77	73.938
	FWFARIM_113G00242	31.6732	60.3636	74.4749	79.603	52.5281
	FWFARIM_113G00243	1743.82	1717.08	1346.51	787.596	842.156
	FWFARIM_113G00244	1.54614	1.10455	1.51181	0.626302	1.8212
	FWFARIM_113G00245	16.9166	12.9232	2.53925	3.04801	2.86804
	FWFARIM_113G00246	29.9224	25.4046	25.9796	19.3527	24.6795
	FWFARIM_113G00247	37.8351	78.0364	45.8093	47.2858	35.5493
	FWFARIM_113G00248	0	0.0552275	0	0.0208767	0
	FWFARIM_113G00249	2.31922	1.87773	0.322911	0.334028	0.229443
	FWFARIM_113G00250	30.1953	16.5682	3.3612	6.2839	1.69214
	FWFARIM_113G00251	0.272849	0.552275	0.278877	0.250521	0.143402
	FWFARIM_113G00252	92.2457	118.408	101.731	120.041	72.2315
	FWFARIM_113G00253	71.7138	60.7502	48.0843	36.3673	55.4391
	FWFARIM_113G00254	124.715	79.3067	40.5987	37.9122	90.4435
	FWFARIM_113G00255	99.7945	180.594	179.054	157.348	158.416
	FWFARIM_113G00256	42.0415	79.8589	67.1801	65.6991	44.727
	FWFARIM_113G00257	35.1066	55.7797	42.2866	33.883	33.8428
	FWFARIM_113G00258	4.72938	6.18548	21.1506	14.2171	10.3249
	FWFARIM_113G00259	30.0816	35.7874	38.0154	27.4529	33.0828
	FWFARIM_113G00260	43.0647	71.2434	83.3256	68.1417	58.3932
	FWFARIM_113G00261	55.8886	112.885	95.3907	85.2189	56.9018
	FWFARIM_113G00262	25.6251	73.2869	37.3696	17.4738	21.8688
	FWFARIM_113G00263	8.79938	20.2133	14.4429	7.24423	14.1251
	FWFARIM_113G00264	7.43514	13.586	9.24698	7.09809	2.83936
	FWFARIM_113G00265	14.029	18.8878	23.1762	21.2525	12.519
	FWFARIM_113G00266	90.745	105.374	88.0812	83.0895	82.5851
	FWFARIM_113G00267	6.36648	5.24661	5.70965	6.36741	2.75331
	FWFARIM_113G00268	99.7718	106.699	129.487	106.826	93.1968
	FWFARIM_1149G02487	3.04681	4.86002	3.03829	2.29644	3.29824
	FWFARIM_1149G02488	0.954972	2.2091	1.93746	2.21294	0.77437
	FWFARIM_1149G02489	0.727597	3.20319	1.08615	1.08559	0.430205
	FWFARIM_1149G02490	7.13955	9.11253	9.93684	12.0459	6.69686
	FWFARIM_1149G02491	7.13955	11.7635	17.1583	10.501	6.78291
	FWFARIM_1149G02492	10.7775	27.0615	26.7429	21.8788	12.2895
	FWFARIM_1149G02493	22.4418	87.3699	49.6255	25.741	18.2407
	FWFARIM_1149G02494	8.70843	7.06912	11.6101	15.3862	4.94736
	FWFARIM_1149G02495	43.292	56.332	51.7391	47.2858	28.3792
	FWFARIM_1149G02496	29.0129	26.3987	33.5827	28.3089	17.9396
	FWFARIM_1149G02497	14.7793	30.7065	27.0805	17.4112	16.3621
	FWFARIM_1153G02498	2.59207	3.20319	1.59987	2.00417	1.43402
	FWFARIM_1153G02499	10.1864	18.1698	42.1251	24.7807	36.4814
	FWFARIM_1154G02500	5960.75	2732.49	2027.66	1422.83	3341.36
	FWFARIM_1154G02501	106.57	55.8902	63.2905	46.7639	64.4304
	FWFARIM_1154G02502	13.7561	14.0278	6.23804	5.6576	23.733
	FWFARIM_1156G02503	2961.71	5391.36	16416.6	15763.9	2399.67
	FWFARIM_1156G02504	0.181899	0.22091	0.469688	0.501042	0.129062
	FWFARIM_1156G02505	1.36425	1.65682	7.04532	7.93316	0.932112
	FWFARIM_1163G02506	0.181899	0.22091	0.146778	0.208767	0.0286804
	FWFARIM_1163G02507	23.3059	35.2351	33.4506	26.931	21.8114
	FWFARIM_1163G02508	7.66251	23.1955	1.10083	2.56784	0.889091
	FWFARIM_1163G02509	102.819	104.49	82.7091	71.315	62.5375
	FWFARIM_1163G02510	248.179	208.428	227.432	247.369	249.189
	FWFARIM_1163G02511	746.287	366.876	232.716	344.299	598.244
	FWFARIM_1163G02512	10.8685	20.2133	18.6261	17.954	10.1528
	FWFARIM_1163G02513	18.1445	55.3379	25.4365	16.5344	11.7876
	FWFARIM_1163G02514	35.4704	81.9576	75.1794	59.5405	35.8361
	FWFARIM_1163G02515	0.773072	3.64501	0.998087	1.37787	1.9646
	FWFARIM_1163G02516	0.136425	0.773185	0.924698	0.501042	0.186422
	FWFARIM_1163G02517	41.7914	51.0302	62.0135	108.914	108.268
	FWFARIM_1163G02518	97.1797	68.8134	99.4271	47.4737	91.7628
	FWFARIM_1163G02519	14.0745	15.7951	17.8335	14.1962	11.3718
	FWFARIM_1163G02520	89.1307	136.964	115.308	146.951	101.93
	FWFARIM_1163G02521	47.1119	87.149	89.2407	76.5759	64.6886
	FWFARIM_1164G02522	0.500223	0.110455	0.616466	2.46346	2.29443
	FWFARIM_1164G02523	52.7735	49.9809	20.5489	55.7827	87.0449
	FWFARIM_1169G02524	0.136425	0	0	0	0.0573607
	FWFARIM_1169G02525	0	0.44182	0	0.0417535	0
	FWFARIM_1170G02526	0.954972	0.828412	0.396299	0.0626302	0.315484
	FWFARIM_1170G02527	18.7356	9.49913	13.2247	11.7745	13.0209
	FWFARIM_1170G02528	9.57245	12.7023	19.4187	19.2066	16.7207
	FWFARIM_1178G02529	640.649	178.164	55.4819	97.4944	73.6655
	FWFARIM_1180G02530	4.09274	4.08683	0.616466	0.501042	0.401525
	FWFARIM_1180G02531	0.545698	0.552275	0.410977	0.501042	0.401525
	FWFARIM_1184G02532	43.6558	71.5196	64.8169	58.3296	45.6305
	FWFARIM_1184G02533	99.6126	103.22	83.9274	80.125	81.4952
	FWFARIM_1200G02534	15.325	50.6988	4.72624	4.1336	2.50953
	FWFARIM_1202G02535	5.09318	11.7082	8.42503	6.76407	6.88329
	FWFARIM_1202G02536	337.878	406.585	228.239	288.851	438.049
	FWFARIM_1202G02537	0.977709	1.10455	0.704532	1.92066	0.860411
	FWFARIM_1202G02538	45.4066	46.612	0.880665	1.83715	1.14721
	FWFARIM_1202G02539	16.5528	14.4696	0.366944	1.04384	0.77437
	FWFARIM_1202G02540	273.122	236.318	292.66	368.934	310.451
	FWFARIM_1202G02541	78.5123	122.771	85.6447	103.215	59.0098
	FWFARIM_1202G02542	0.0454748	0	0	0	0
	FWFARIM_1202G02543	31.2185	32.3633	27.2272	25.4279	18.6422
	FWFARIM_1202G02544	68.7807	113.216	95.3026	99.0602	50.6208
	FWFARIM_1202G02545	2.27374	7.8423	2.86216	2.4217	1.08985
	FWFARIM_1202G02546	9.14044	13.3098	9.21763	1.1691	3.5707
	FWFARIM_1202G02547	58.9581	87.8669	50.1245	49.9998	50.0759
	FWFARIM_1202G02548	55.593	55.6693	49.009	49.2065	32.2224
	FWFARIM_1202G02549	3.86536	11.5978	19.5654	11.7327	19.6604
	FWFARIM_1202G02550	7.91262	15.1323	26.009	31.6283	15.6595
	FWFARIM_1202G02551	1.90994	2.76137	3.77218	2.58872	3.54202
	FWFARIM_1202G02552	30.65	65.058	40.5253	28.3715	29.8849
	FWFARIM_1202G02553	29.4904	54.1229	54.5132	49.5405	30.4585
	FWFARIM_1202G02554	6.36648	12.15	15.1915	14.9478	6.69686
	FWFARIM_1202G02555	268.87	504.172	410.625	334.237	679.897
	FWFARIM_1202G02556	16.8712	31.314	30.5004	20.2296	31.7778
	FWFARIM_1202G02557	2.6148	3.03751	3.3612	3.92483	1.97894
	FWFARIM_1202G02558	12.8466	37.4995	48.2751	47.9956	32.753
	FWFARIM_1202G02559	36.7437	38.7697	11.4486	17.787	9.45018
	FWFARIM_1202G02560	33.5377	44.182	43.8571	30.6262	28.3075
	FWFARIM_1202G02561	108.412	90.9596	107.47	84.9684	80.1473
	FWFARIM_1202G02562	0.272849	0.497047	0.337588	0.709809	0.157742
	FWFARIM_1202G02563	17.0076	29.0497	34.1111	35.8663	18.2264
	FWFARIM_1202G02564	1.13687	1.98819	2.08424	1.75365	0.602288
	FWFARIM_1209G02565	0.318324	0.44182	0.513721	0.271398	0.186422
	FWFARIM_121G00269	20.3273	21.4283	22.6184	12.7139	28.8811
	FWFARIM_121G00270	31.8324	45.2865	57.9037	55.9079	42.8915
	FWFARIM_121G00271	688.716	1235.11	1807.92	2457.26	3856.98
	FWFARIM_121G00272	0.818547	3.20319	0.939376	0.668056	1.03249
	FWFARIM_121G00274	457.932	596.346	585.76	598.39	561.633
	FWFARIM_121G00275	63.5511	163.639	135.27	130.229	101.772
	FWFARIM_121G00276	14.0745	25.6255	32.3351	26.0751	15.2436
	FWFARIM_121G00277	67.5983	74.3914	148.216	105.469	138.469
	FWFARIM_121G00278	224.236	413.102	461.997	377.598	362.921
	FWFARIM_121G00279	52.7281	84.7742	66.7397	70.3338	67.1264
	FWFARIM_121G00280	15.0067	17.3967	15.9841	15.407	8.1739
	FWFARIM_121G00281	41.4276	39.4324	70.0129	70.5008	60.831
	FWFARIM_1226G02566	12.0508	26.5092	34.2138	28.7055	24.4357
	FWFARIM_1226G02567	776.483	724.805	882.133	572.086	785.412
	FWFARIM_1226G02568	105.934	86.9833	77.5572	68.7889	107.609
	FWFARIM_1226G02569	36.539	97.8079	170.321	303.339	347.276
	FWFARIM_1226G02570	44.9746	51.6929	46.2056	21.8997	31.3476
	FWFARIM_1226G02571	12.119	22.6433	30.7059	29.5197	12.4616
	FWFARIM_1226G02572	149.385	75.8825	155.907	71.2523	130.238
	FWFARIM_1226G02573	42.1324	21.8149	33.935	23.4237	34.861
	FWFARIM_1226G02574	88.2894	117.082	130.911	117.974	113.115
	FWFARIM_1226G02575	44.4516	52.5213	32.8928	26.3673	26.7875
	FWFARIM_1226G02576	7.36692	11.2664	5.66561	15.0939	3.87185
	FWFARIM_1226G02577	3.22871	2.54046	3.94831	18.455	9.23508
	FWFARIM_1226G02578	118.848	105.264	93.6	70.8139	81.3088
	FWFARIM_1226G02579	44.0879	44.5686	74.2107	63.6741	67.7574
	FWFARIM_1226G02580	136.038	156.073	107.089	100.563	154.501
	FWFARIM_1226G02581	18.2354	7.73185	4.78495	2.17118	2.72463
	FWFARIM_1226G02582	54.8199	51.8586	36.2394	22.4634	24.8229
	FWFARIM_1226G02583	24.5337	28.884	370.628	474.215	525.094
	FWFARIM_1226G02584	5.86625	99.0781	13.5769	326.22	4.83264
	FWFARIM_1226G02585	25.6023	30.0437	35.3147	25.3652	18.3124
	FWFARIM_1226G02586	189.653	134.203	90.8259	90.8139	90.6299
	FWFARIM_1226G02587	62.3687	51.4168	38.0447	37.0145	38.446
	FWFARIM_1226G02588	37.4031	51.6929	41.4353	30.6262	34.4021
	FWFARIM_1226G02589	6.43469	15.1876	9.17359	8.91437	5.97986
	FWFARIM_1226G02590	1394.74	4765.19	2364.34	2717.82	1226.27
	FWFARIM_1226G02591	0.500223	0	0.058711	0.104384	0.0573607
	FWFARIM_1226G02592	11.0959	25.5151	9.17359	12.7139	3.58505
	FWFARIM_1226G02593	14.3246	39.1011	9.77538	6.13776	4.94736
	FWFARIM_1226G02594	164.983	241.123	159.547	140.292	107.58
	FWFARIM_1226G02595	64.3469	73.1764	40.1583	52.672	37.6
	FWFARIM_1226G02596	13.8926	16.2369	9.29102	14.572	8.63279
	FWFARIM_1231G02597	0.591173	0.994095	0.499044	0.501042	0.372845
	FWFARIM_1231G02598	31.5595	28.7183	13.6063	5.0313	1.93592
	FWFARIM_1231G02599	78.0121	104.49	85.3658	71.5237	109.057
	FWFARIM_1231G02600	163.073	178.992	170.57	166.388	188.932
	FWFARIM_1231G02601	9.77709	19.3296	9.10021	10.7933	2.83936
	FWFARIM_1231G02602	39.3357	53.1288	28.1666	27.7243	10.7982
	FWFARIM_1231G02603	11.2095	11.9291	8.05809	7.24423	3.2122
	FWFARIM_1231G02604	41.0183	64.6161	45.0754	50.1877	26.6871
	FWFARIM_123G00282	105.547	253.881	118.42	77.8285	70.8979
	FWFARIM_123G00283	3.04681	2.09864	0.954054	0.668056	2.09367
	FWFARIM_1241G02605	90.3585	110.4	72.5081	92.1917	94.9177
	FWFARIM_1241G02606	0.864022	1.54637	0.146778	0.501042	0.243783
	FWFARIM_1241G02607	71.0999	83.5592	81.9312	88.7053	89.2389
	FWFARIM_1241G02608	2.45564	2.48524	4.13913	3.88308	6.12326
	FWFARIM_1241G02609	3.77441	4.74956	3.00894	1.62839	0.889091
	FWFARIM_1241G02610	0.454748	0.22091	0.381622	0.0417535	0.258123
	FWFARIM_1241G02611	1.18235	1.32546	0.0880665	0.375781	0.114721
	FWFARIM_1241G02612	51.3183	55.7797	26.2879	18.6012	23.4749
	FWFARIM_124G00284	140.858	94.7703	86.5694	129.415	79.6597
	FWFARIM_1258G02613	975.572	661.57	342.403	215.01	249.605
	FWFARIM_125G00285	48.6581	64.5057	50.0805	39.1648	37.055
	FWFARIM_125G00286	30.0134	60.5293	41.1271	37.3276	28.8668
	FWFARIM_125G00287	0.591173	0.828412	0.572432	0.271398	0.258123
	FWFARIM_1278G02614	85.8565	93.2792	113.87	328.621	98.8038
	FWFARIM_1278G02615	143.064	151.599	171.495	249.018	138.096
	FWFARIM_1278G02616	23.6924	45.8388	36.8852	27.0563	24.5217
	FWFARIM_1278G02617	1.81899	3.09274	1.62923	1.04384	0.83173
	FWFARIM_1278G02618	3.75167	9.94095	8.36632	7.76615	11.7159
	FWFARIM_1278G02619	43.2238	68.4821	75.517	58.3923	113.746
	FWFARIM_1278G02620	541.605	269.565	137.281	91.2523	458.355
	FWFARIM_1278G02621	2348.16	975.704	575.456	391.147	2041.28
	FWFARIM_1278G02622	373.303	153.809	74.2841	106.075	202.784
	FWFARIM_1278G02623	74.465	89.579	73.9172	82.5467	53.8617
	FWFARIM_1278G02624	10.0499	19.4401	16.2189	15.5323	5.85079
	FWFARIM_1278G02625	472.12	897.778	787.916	723.776	621.905
	FWFARIM_1278G02626	33.4695	56.0007	49.2292	69.4152	35.1765
	FWFARIM_1278G02627	213.05	256.918	288.3	262.922	263.142
	FWFARIM_1278G02628	8.86759	20.3237	18.6114	12.526	6.23798
	FWFARIM_1278G02629	140.608	168.278	168.765	73.6323	101.17
	FWFARIM_1278G02630	9.6634	26.0674	11.7569	12.3173	4.99038
	FWFARIM_1278G02631	34.4017	53.902	56.3626	61.1062	29.5981
	FWFARIM_1278G02632	2.29648	5.6332	12.2853	8.05842	2.78199
	FWFARIM_1278G02633	91.0861	170.598	124.526	112.714	67.786
	FWFARIM_1278G02634	55.8886	58.0993	58.6376	45.5531	42.1745
	FWFARIM_1278G02635	54.9791	53.902	93.3652	65.553	40.7691
	FWFARIM_1278G02636	10.0045	10.935	9.55522	8.60122	4.56018
	FWFARIM_1278G02637	87.2889	75.7169	62.7327	60.3547	60.7593
	FWFARIM_127G00288	19.0994	16.2369	14.5603	10.8142	12.3899
	FWFARIM_127G00289	25.375	109.571	48.0696	36.764	19.2302
	FWFARIM_127G00290	27.1712	28.0556	16.0868	8.64297	16.8354
	FWFARIM_127G00291	773.186	609.546	549.711	754.548	477.858
	FWFARIM_127G00292	130.263	196.831	53.9261	35.4487	23.3458
	FWFARIM_127G00293	244.245	441.544	215.029	109.394	84.7935
	FWFARIM_127G00294	73.7147	216.602	162.453	183.736	113.832
	FWFARIM_127G00295	74.3741	100.348	78.5994	67.3901	67.4849
	FWFARIM_127G00296	1.88721	3.97638	5.31335	4.17535	2.17971
	FWFARIM_127G00297	32.037	39.4324	41.8316	47.4737	30.5159
	FWFARIM_127G00298	3.04681	5.52275	5.54819	5.26094	2.71029
	FWFARIM_128G00299	15.7798	18.2251	19.6975	18.2672	12.9779
	FWFARIM_128G00300	43.9514	58.3202	29.4289	21.8371	24.2349
	FWFARIM_128G00301	126.238	1013.42	0.58711	0.167014	0.315484
	FWFARIM_128G00302	8.59474	12.7023	13.4889	18.455	12.9348
	FWFARIM_128G00303	56.7299	92.0642	117.818	96.7011	80.4341
	FWFARIM_128G00304	45.3611	91.1253	80.1992	93.3608	53.6896
	FWFARIM_128G00305	8.00357	17.7832	7.47098	3.54905	36.5244
	FWFARIM_128G00306	406.227	351.523	367.267	442.879	390.756
	FWFARIM_128G00307	10.0499	20.2685	17.5106	6.97283	9.60792
	FWFARIM_128G00308	0.0454748	0	0.058711	0.0417535	0.0286804
	FWFARIM_128G00309	215.551	225.715	178.305	144.112	153.182
	FWFARIM_128G00310	37.8805	57.7679	64.039	106.409	132.073
	FWFARIM_128G00311	14.5065	22.8642	20.5782	17.6617	13.5658
	FWFARIM_128G00312	2.36469	8.94685	4.88769	6.15864	3.24088
	FWFARIM_128G00313	389.06	376.154	280.36	240.458	176.04
	FWFARIM_128G00314	51.432	56.9395	38.5438	24.3423	19.8468
	FWFARIM_128G00315	3.25145	2.65092	1.87875	1.04384	0.860411
	FWFARIM_128G00316	67.6893	132.767	188.286	244.759	89.8125
	FWFARIM_128G00317	8.18547	23.9687	24.0568	18.3298	7.57162
	FWFARIM_128G00318	22.0098	35.1247	32.5846	20.0417	13.7236
	FWFARIM_128G00319	74.6924	49.4838	234.139	1559.95	59.2249
	FWFARIM_128G00320	1.36425	1.10455	0.205489	0.250521	0.114721
	FWFARIM_128G00321	32.7646	41.4206	48.9797	53.6532	50.2623
	FWFARIM_128G00322	53.0691	129.619	64.9344	51.0645	35.7644
	FWFARIM_128G00323	9.1177	19.1087	19.6388	16.2212	7.72936
	FWFARIM_12G00047	2.68302	6.95866	0.998087	2.98537	0.487566
	FWFARIM_1308G02638	35.7887	35.5113	24.6439	20.8976	23.4892
	FWFARIM_1308G02639	12.8921	13.8069	15.3676	9.89558	11.5152
	FWFARIM_1308G02640	39.0174	34.4619	44.958	36.5761	33.7855
	FWFARIM_130G00324	265.118	501.686	332.128	247.118	220.925
	FWFARIM_130G00325	55.2747	64.2848	8.61584	13.3611	44.6266
	FWFARIM_1319G02641	65.984	14.801	37.8833	179.143	21.3812
	FWFARIM_1332G02642	0.0909497	0.110455	0.058711	0	0
	FWFARIM_1332G02644	3.77441	2.43001	1.23293	0.334028	0.458886
	FWFARIM_1332G02645	24.8747	29.9333	14.7365	23.7577	16.7924
	FWFARIM_1332G02646	82.1048	112.995	97.9006	95.0936	96.2083
	FWFARIM_1332G02647	81.6728	164.081	233.303	175.532	92.8527
	FWFARIM_1332G02648	42.4053	44.8447	49.4787	29.0396	64.244
	FWFARIM_1332G02649	13.6425	25.4599	31.4251	22.7139	26.5724
	FWFARIM_1332G02650	1.36425	1.54637	0.557755	1.12734	0.688329
	FWFARIM_1332G02651	2.09184	1.76728	3.71347	5.55321	2.32311
	FWFARIM_1332G02652	4.36558	5.41229	7.01596	5.61585	6.4961
	FWFARIM_1333G02653	5.9572	7.40048	8.16083	6.53442	8.13088
	FWFARIM_1336G02654	84.5377	137.406	179.069	126.43	111.022
	FWFARIM_1339G02655	162.482	164.523	20.5635	34.718	6.05156
	FWFARIM_1339G02656	6.77575	17.0101	7.3242	12.6096	7.7437
	FWFARIM_1339G02657	107.048	117.358	57.9918	87.4527	78.9427
	FWFARIM_1339G02658	15.6661	37.9965	30.926	17.4112	14.9998
	FWFARIM_1339G02659	7.7762	15.3532	33.7001	30.9602	52.8436
	FWFARIM_1339G02660	27.7396	39.9295	27.9758	31.2316	17.6097
	FWFARIM_1339G02661	110.64	180.87	187.508	121.169	205.997
	FWFARIM_1339G02662	4.16095	7.17957	3.97767	4.59288	5.40625
	FWFARIM_1339G02663	22.6465	37.9413	33.2157	30.8976	26.6297
	FWFARIM_1339G02664	70.4633	37.886	69.0588	87.9746	65.635
	FWFARIM_1339G02665	13.0285	8.50503	9.68732	10.2714	6.38138
	FWFARIM_1339G02666	441.129	328.327	411.638	229.289	325.709
	FWFARIM_1339G02667	45.7249	37.1129	26.8456	21.2525	18.4415
	FWFARIM_1339G02668	2.13732	5.19138	2.04021	1.58663	0.917772
	FWFARIM_1339G02669	16.9394	25.2942	39.7327	46.242	20.277
	FWFARIM_1339G02670	0.682123	3.4241	0.880665	1.12734	1.27628
	FWFARIM_1339G02671	18.4628	37.6651	27.0217	15.8455	12.1461
	FWFARIM_1339G02672	14.0062	18.8326	26.4053	37.5573	70.2382
	FWFARIM_1339G02673	8.41284	25.5703	41.8903	40.814	2.96842
	FWFARIM_1339G02674	144.11	236.153	286.524	276.387	222.846
	FWFARIM_1339G02675	1.00045	1.43591	1.0568	0.292274	0.430205
	FWFARIM_1339G02676	12.3009	26.1778	12.1679	6.99371	8.70449
	FWFARIM_1339G02677	4.41106	9.94095	8.60116	5.6576	4.44546
	FWFARIM_1339G02678	0.591173	2.09864	0.234844	0.0417535	0.344164
	FWFARIM_1339G02679	1.81899	3.31365	1.49713	0.375781	7.37085
	FWFARIM_1339G02680	70.5769	120.451	116.762	89.5821	70.9839
	FWFARIM_1339G02681	129.853	115.37	104.344	133.987	220.179
	FWFARIM_1339G02682	10.5502	11.2664	7.23613	4.86428	4.48848
	FWFARIM_1339G02683	191.745	141.327	127.315	117.369	126.796
	FWFARIM_1339G02684	70.8953	33.6888	22.7945	21.0438	18.3841
	FWFARIM_1339G02685	1379.3	1582.05	3379.82	819.162	2871.62
	FWFARIM_1339G02686	3.45609	6.46161	8.76262	2.71398	6.41006
	FWFARIM_1339G02687	0.204637	0.0552275	0.308233	0	0.186422
	FWFARIM_133G00328	279.738	161.927	185.365	103.152	233.831
	FWFARIM_133G00329	168.302	152.649	168.427	120.396	91.2466
	FWFARIM_133G00330	33.9924	65.058	56.3332	49.8537	36.2376
	FWFARIM_1347G02688	20.6456	40.2056	37.1934	30.2922	24.5934
	FWFARIM_1347G02689	5.04771	10.4932	7.20678	3.96658	2.63859
	FWFARIM_1349G02690	2.59207	3.64501	3.3612	2.75573	1.86422
	FWFARIM_1349G02691	32.5145	61.6339	83.9127	62.7764	50.162
	FWFARIM_1349G02692	32.5145	48.0479	55.3498	56.0749	30.9748
	FWFARIM_1349G02693	8.32189	14.5801	12.8871	12.9018	7.45689
	FWFARIM_1349G02694	6.27553	11.8739	5.65093	4.40499	3.08314
	FWFARIM_1349G02695	2.27374	5.85411	3.31717	2.46346	1.3193
	FWFARIM_1349G02696	905.017	823.276	523.732	681.125	724.609
	FWFARIM_1349G02697	60.5497	82.6203	109.232	94.5717	115.324
	FWFARIM_1349G02698	19.4632	69.2553	53.5298	22.86	35.4059
	FWFARIM_1349G02699	167.961	133.982	158.49	64.8849	235.423
	FWFARIM_1349G02700	19.0767	21.2073	24.8201	10.0208	25.1383
	FWFARIM_1349G02701	32.6964	25.5151	23.1762	8.6221	33.2979
	FWFARIM_1349G02702	20.2818	26.7301	83.2082	49.8328	14.0964
	FWFARIM_1349G02703	16.4619	28.0556	31.1022	19.2066	11.7589
	FWFARIM_1349G02704	70.1222	111.228	86.2758	74.8849	51.8398
	FWFARIM_1349G02705	26.4436	33.0813	36.0926	43.7577	33.5847
	FWFARIM_1349G02706	13.7789	21.4835	13.5476	20.9603	16.4052
	FWFARIM_1349G02707	113.46	127.189	117.261	105.636	114.263
	FWFARIM_1349G02708	90.1084	100.017	156.641	164.237	159.377
	FWFARIM_1349G02709	60.6407	100.624	104.065	76.0957	62.5949
	FWFARIM_1350G02710	267.733	403.05	281.358	236.387	286.675
	FWFARIM_1351G02711	18.5992	30.596	40.628	22.5886	25.1527
	FWFARIM_1351G02712	33.4013	30.9274	32.5846	21.7744	28.8381
	FWFARIM_1352G02713	13.1422	32.2528	21.5029	15.9498	21.9978
	FWFARIM_1352G02714	18.9403	18.1146	11.6835	10.8768	18.3554
	FWFARIM_1353G02715	27.6942	42.967	29.3408	25.5323	20.4348
	FWFARIM_1353G02716	23.3286	45.0656	58.1386	109.311	83.804
	FWFARIM_1354G02717	54.0468	49.2629	39.8794	46.4716	35.8935
	FWFARIM_1354G02718	588.831	287.183	804.399	454.8	371.855
	FWFARIM_1354G02719	103.705	40.537	33.0543	21.2317	58.0204
	FWFARIM_1354G02720	150.681	52.3556	63.2318	40.0625	179.338
	FWFARIM_1354G02721	87.0843	78.1469	87.2005	57.244	77.3509
	FWFARIM_1354G02722	185.924	355.278	377.013	273.256	261.493
	FWFARIM_1354G02723	8.98128	17.6176	18.582	11.0438	5.70739
	FWFARIM_1354G02724	0.818547	0.607502	0.469688	1.18997	0.229443
	FWFARIM_1354G02725	43.8605	51.8034	37.2081	31.1481	61.0175
	FWFARIM_1354G02726	22.2372	29.381	15.3529	12.9227	15.2436
	FWFARIM_1354G02727	16.0071	19.9923	23.9688	14.6764	18.3985
	FWFARIM_1354G02728	14.0972	3.86592	1.52649	1.46137	1.57742
	FWFARIM_1355G02729	116.211	84.2219	59.1513	45.6366	64.5452
	FWFARIM_1355G02730	52.9554	30.8169	38.5878	42.7556	23.9051
	FWFARIM_1355G02731	6.95765	6.29593	0.278877	0.438412	0.143402
	FWFARIM_1355G02732	6.16184	6.07502	0.631143	0.8977	0.215103
	FWFARIM_1355G02733	16.3709	24.521	32.8928	16.2004	27.949
	FWFARIM_1355G02734	237.356	170.653	151.915	115.407	166.633
	FWFARIM_1355G02735	196.906	108.688	123.939	94.175	143.617
	FWFARIM_1355G02736	76.1021	98.1392	88.6536	84.4882	76.6913
	FWFARIM_1355G02737	0.0454748	0.110455	0.0293555	0.0417535	0
	FWFARIM_1355G02738	0	0	0	0	0.0286804
	FWFARIM_1355G02739	75.9884	40.1504	42.859	23.6534	46.5482
	FWFARIM_1355G02740	83.6282	85.2712	76.4564	67.5363	92.193
	FWFARIM_1355G02741	65.1654	40.8683	55.5406	51.0854	59.0529
	FWFARIM_1355G02742	79.2626	107.749	120.416	82.7554	129.707
	FWFARIM_1355G02743	13.9153	31.2035	20.3287	18.5594	15.3583
	FWFARIM_1359G02744	0.227374	0.110455	0.205489	0.12526	0.286804
	FWFARIM_1378G02745	3252.59	1017.35	968.012	426.762	2511.87
	FWFARIM_1378G02746	40.9046	30.7065	24.1155	31.336	46.3905
	FWFARIM_1378G02747	231.99	836.807	143.284	154.634	113.847
	FWFARIM_1378G02748	38.9719	82.2889	55.5113	48.6219	30.6163
	FWFARIM_1378G02749	7.5943	3.09274	1.73197	1.41962	0.80305
	FWFARIM_1378G02750	0.0454748	0	0	0.0417535	0
	FWFARIM_1378G02751	8.45832	15.5741	12.0064	10.167	8.77619
	FWFARIM_1378G02752	65.7111	46.8881	21.1066	24.1544	15.5878
	FWFARIM_1378G02753	5.32056	11.7082	9.58457	10.1043	4.50282
	FWFARIM_1378G02754	1.54614	4.19729	2.49522	1.04384	1.08985
	FWFARIM_1378G02755	275.759	149.998	125.377	96.1792	257.736
	FWFARIM_1378G02756	316.709	114.652	308.717	111.043	250.652
	FWFARIM_1378G02757	4661.19	1496.06	5385.33	1693.31	3526.31
	FWFARIM_1378G02758	7.57156	8.06321	2.84748	0.730686	5.66437
	FWFARIM_1378G02759	170.803	176.286	110.45	48.956	157.728
	FWFARIM_1378G02760	4.86581	3.75547	2.12827	0.876823	0.372845
	FWFARIM_1378G02761	2.45564	7.95276	7.52969	6.76407	2.69595
	FWFARIM_1378G02762	4.68391	7.8423	17.0849	27.787	9.07733
	FWFARIM_1378G02763	5.22961	13.586	13.0338	6.88933	10.6548
	FWFARIM_1378G02764	5.09318	7.40048	8.33696	7.39037	7.78672
	FWFARIM_1378G02765	73.4873	81.5158	54.9241	47.4946	51.0654
	FWFARIM_1378G02766	0.181899	0.110455	0.733888	0.083507	0.0573607
	FWFARIM_1378G02767	8.14	12.371	15.6465	15.5741	7.97314
	FWFARIM_1378G02768	49.272	68.8134	64.5381	44.0291	43.967
	FWFARIM_1378G02769	56.9572	28.9392	24.3651	14.8434	16.778
	FWFARIM_1378G02770	387.991	111.339	66.4755	18.3507	56.3426
	FWFARIM_1378G02771	13.4606	24.9076	36.3274	40.2086	23.8764
	FWFARIM_1378G02772	67.0526	100.79	102.113	93.0268	61.0175
	FWFARIM_1378G02773	8.09452	9.27822	9.10021	4.82253	6.98367
	FWFARIM_1378G02774	4.45653	6.84821	6.14998	3.94571	11.4865
	FWFARIM_1378G02775	101.432	142.1	117.95	117.411	92.8527
	FWFARIM_1378G02776	3.97905	3.4241	5.8711	8.05842	4.14431
	FWFARIM_1378G02777	3.77441	12.371	12.3587	11.7327	7.37085
	FWFARIM_1378G02778	50.568	62.1861	64.0537	53.3401	50.4344
	FWFARIM_1378G02779	0.181899	0	0.0293555	0.083507	0
	FWFARIM_1378G02780	9.27687	22.8642	11.5367	8.977	6.09458
	FWFARIM_1378G02781	190.426	383.003	371.332	263.84	247.956
	FWFARIM_1378G02782	235.15	424.202	443.943	314.529	255.901
	FWFARIM_1378G02783	85.1516	120.617	99.9261	104.071	79.0574
	FWFARIM_1378G02784	14.6884	11.4873	17.7601	16.8475	22.3563
	FWFARIM_1378G02785	7.91262	8.72594	6.89854	7.1816	8.05918
	FWFARIM_1378G02786	42.087	77.8155	52.2821	65.8244	42.0167
	FWFARIM_1378G02787	40.5408	50.6436	44.0186	95.2397	71.1416
	FWFARIM_1378G02788	57.7076	52.4661	47.189	74.5926	78.4551
	FWFARIM_1378G02789	178.83	203.9	130.294	144.112	120.501
	FWFARIM_1378G02790	117.029	219.529	245.192	228.308	150.672
	FWFARIM_1378G02791	4.59296	2.2091	0.528399	0.083507	1.27628
	FWFARIM_1378G02792	282.194	158.834	131.439	72.1918	265.494
	FWFARIM_1378G02793	78.967	62.407	40.0115	54.4674	46.3761
	FWFARIM_1378G02794	2.34195	2.09864	1.23293	2.4217	1.20458
	FWFARIM_1378G02795	33.2194	15.0219	9.01214	21.8997	21.2378
	FWFARIM_1378G02796	1.04592	0.552275	0.616466	0.605426	0.487566
	FWFARIM_1378G02797	3.86536	5.30184	8.85068	7.53651	6.79725
	FWFARIM_1378G02798	9.86804	6.6273	10.0689	9.97909	6.36704
	FWFARIM_1378G02799	57.3665	36.3397	114.971	124.363	84.0478
	FWFARIM_1378G02800	1.77352	2.31955	3.80154	5.74111	11.6872
	FWFARIM_1378G02801	2.22827	1.10455	4.24187	7.64089	6.12326
	FWFARIM_1378G02802	65.5747	103.662	94.8476	59.6866	64.5738
	FWFARIM_1378G02803	5.84352	10.7694	6.35547	5.53234	4.8183
	FWFARIM_1378G02804	71.4182	128.017	120.387	96.6593	77.3223
	FWFARIM_1378G02805	5.7753	5.19138	2.73006	1.00208	1.04683
	FWFARIM_1378G02806	31.0366	29.4915	30.2949	38.8308	20.1623
	FWFARIM_1378G02807	172.19	215.498	424.011	135.49	441.075
	FWFARIM_1378G02808	12.733	15.4085	10.8615	7.68264	9.62226
	FWFARIM_1378G02809	13.0968	10.1619	4.5501	2.25469	2.30877
	FWFARIM_1378G02810	13.8243	34.6276	29.5023	22.2964	18.255
	FWFARIM_1378G02811	83.7646	140.223	73.5796	78.4131	84.5067
	FWFARIM_1378G02812	10.4137	15.3532	15.0887	10.6889	11.5295
	FWFARIM_1378G02813	8.54927	14.4696	6.69305	9.5198	4.04393
	FWFARIM_1378G02814	4.16095	5.74366	4.09509	0.793316	2.03631
	FWFARIM_1378G02815	58.6171	81.7367	48.8769	41.6491	39.6363
	FWFARIM_1378G02816	213.209	188.657	159.65	137.265	121.734
	FWFARIM_1378G02817	98.7031	133.54	157.507	147.786	115.367
	FWFARIM_1378G02818	9.68614	14.3591	13.3127	12.2129	8.27428
	FWFARIM_1378G02819	4.09274	9.49913	11.5954	7.43212	5.01906
	FWFARIM_1378G02820	13.597	8.94685	5.81239	5.55321	4.4598
	FWFARIM_1378G02821	1509.11	1411.01	694.771	665.425	837.036
	FWFARIM_1378G02822	105.593	207.821	216.981	149.979	136.533
	FWFARIM_1378G02823	0.250112	0.276137	0.146778	0.146137	0.372845
	FWFARIM_1378G02824	440.856	547.691	402.787	238.6	430.951
	FWFARIM_137G00331	30.9456	43.4088	54.1756	47.3693	30.8027
	FWFARIM_137G00332	17.667	36.3397	28.4161	19.7285	21.9261
	FWFARIM_137G00333	71.5774	99.1885	122.647	124.258	69.8654
	FWFARIM_137G00334	49.0446	64.6161	64.7142	56.3881	48.269
	FWFARIM_137G00335	67.3255	106.534	104.579	61.2733	77.6808
	FWFARIM_137G00336	5.86625	10.438	1.7173	0.584549	0.659648
	FWFARIM_1395G02825	20.1908	19.3296	11.8303	9.89558	11.1997
	FWFARIM_1395G02826	6.91217	96.5376	117.862	5.6576	42.49
	FWFARIM_1395G02827	41.3821	129.288	51.1079	53.9664	21.4672
	FWFARIM_1395G02828	295.291	354.56	161.925	353.986	300.513
	FWFARIM_1395G02829	134.924	239.963	167.092	158.204	130.61
	FWFARIM_1395G02830	19.9635	35.456	37.2228	16.8475	19.9185
	FWFARIM_1395G02831	336.286	251.893	567.412	539.455	444.417
	FWFARIM_1395G02832	31.2412	51.0302	71.0843	45.8453	52.3417
	FWFARIM_1395G02833	7.18502	10.4932	9.93684	9.68681	6.55346
	FWFARIM_1395G02834	53.3192	70.1389	39.5859	32.8182	45.6448
	FWFARIM_1395G02835	132.855	196.775	146.088	121.273	103.006
	FWFARIM_1395G02836	84.8788	107.307	46.9541	45.9497	30.2004
	FWFARIM_1395G02837	52.7281	86.2101	53.5004	63.9664	30.8314
	FWFARIM_1395G02838	151.204	229.249	105.812	95.031	62.5662
	FWFARIM_1395G02839	26.5346	27.5033	26.7282	34.6972	21.3238
	FWFARIM_1395G02840	161.709	52.5766	55.9369	32.5677	71.9734
	FWFARIM_1395G02841	12.4374	13.2546	20.681	16.597	29.7989
	FWFARIM_1395G02842	53.774	38.7697	54.1609	19.2692	47.8819
	FWFARIM_1395G02843	2.75123	5.85411	3.14104	0.083507	1.8929
	FWFARIM_1395G02844	109.594	163.694	169.601	173.277	129.936
	FWFARIM_1395G02845	5.86625	11.8187	13.1072	9.54067	7.11273
	FWFARIM_1395G02846	2.86491	5.30184	8.98278	8.05842	2.32311
	FWFARIM_1395G02847	1.50067	3.97638	2.31908	2.37995	0.630968
	FWFARIM_1395G02848	0.0909497	0	0.0293555	0.0417535	0
	FWFARIM_1395G02849	0.136425	0.44182	0.322911	0.167014	0.114721
	FWFARIM_141G00337	30.8547	28.166	31.7773	25.8454	24.1489
	FWFARIM_141G00338	241.244	64.1191	96.5356	262.88	88.5793
	FWFARIM_141G00339	5.79804	6.01979	3.43459	3.65343	2.59557
	FWFARIM_141G00340	35.9706	63.0698	61.9108	51.3359	41.6295
	FWFARIM_141G00341	17.8489	28.6631	30.7205	26.6805	16.3908
	FWFARIM_141G00342	8.36737	8.22889	3.58137	2.46346	3.59939
	FWFARIM_141G00343	27.4668	40.4265	41.5674	30.0625	30.1861
	FWFARIM_1421G02850	11.7098	14.1935	4.12445	2.44258	3.0688
	FWFARIM_1421G02851	6.54838	4.08683	0.983409	5.3862	0.372845
	FWFARIM_1425G02852	117.416	186.779	194.201	192.17	142.943
	FWFARIM_1425G02853	48.5899	36.3397	22.7212	19.2484	27.2607
	FWFARIM_1425G02855	0.454748	0.110455	0.0440333	0.167014	0.0860411
	FWFARIM_1425G02856	140.131	175.623	163.114	201.168	134.683
	FWFARIM_1425G02857	10.0499	11.3769	35.4761	69.7701	44.4259
	FWFARIM_1425G02858	59.7539	78.3126	78.8195	77.3692	72.6474
	FWFARIM_1425G02859	5.38877	3.75547	1.64391	1.524	1.62044
	FWFARIM_1425G02860	8.95854	9.72004	3.77218	4.82253	2.12235
	FWFARIM_1425G02861	2356.55	508.369	440.112	208.934	538.904
	FWFARIM_1425G02862	31.6732	43.2983	66.9012	41.1272	26.6871
	FWFARIM_1425G02863	51.6367	83.5592	71.8476	100.814	43.3504
	FWFARIM_1425G02864	15.9844	19.2192	14.9273	18.4342	13.1786
	FWFARIM_1425G02865	124.146	145.248	134.389	143.883	115.854
	FWFARIM_1425G02866	413.207	499.312	499.689	416.679	413.442
	FWFARIM_1425G02867	5.91173	13.2546	6.45821	5.46971	4.18733
	FWFARIM_1425G02868	45.1565	20.5446	15.4263	7.43212	14.1824
	FWFARIM_1425G02869	30.9684	54.0677	66.7838	81.983	30.7453
	FWFARIM_142G00344	114.324	220.689	129.208	163.82	92.7236
	FWFARIM_142G00345	14.9157	22.4224	30.6178	27.5573	25.5972
	FWFARIM_142G00346	15.2568	7.17957	8.04341	17.3486	0.860411
	FWFARIM_142G00347	7.9581	10.3828	4.40333	7.47388	1.40534
	FWFARIM_142G00348	79.4673	101.287	73.1392	84.8013	68.8472
	FWFARIM_142G00349	10.2773	10.6037	6.22337	4.17535	2.49519
	FWFARIM_142G00350	5.36603	13.1441	10.1423	7.26511	3.26956
	FWFARIM_142G00351	2.27374	4.52865	8.2489	3.69518	4.8183
	FWFARIM_142G00352	0.682123	1.87773	0.939376	0.876823	1.4627
	FWFARIM_142G00353	94.7241	106.313	83.8687	83.2773	52.1696
	FWFARIM_142G00354	45.4748	108.909	112.402	79.7909	57.2317
	FWFARIM_142G00355	1.77352	2.31955	0.675177	0.334028	0.487566
	FWFARIM_142G00356	304.727	16.7892	2.28973	2.4217	7.97314
	FWFARIM_142G00357	0.181899	0	0.205489	0.12526	0.200763
	FWFARIM_142G00358	12.3692	41.034	18.5233	10.9185	10.8699
	FWFARIM_142G00359	2.00089	4.47343	3.7575	2.86011	4.33073
	FWFARIM_142G00360	2.9786	2.8166	4.16848	5.82461	5.24851
	FWFARIM_142G00361	62.5052	61.192	77.1169	83.5487	111.28
	FWFARIM_142G00362	94.0647	93.1135	166.475	130.668	147.517
	FWFARIM_142G00363	225.919	253.494	268.192	215.135	196.547
	FWFARIM_142G00364	46.8391	17.231	10.5239	9.47804	15.6308
	FWFARIM_142G00365	81.832	71.5748	87.5821	136.931	65.5059
	FWFARIM_142G00366	237.174	139.008	92.6606	82.484	190.81
	FWFARIM_142G00367	1817.4	362.292	77.8214	22.7974	126.81
	FWFARIM_142G00368	1966.65	1262.83	789.311	417.243	1410.31
	FWFARIM_142G00369	33.8105	27.7242	13.3274	16.0333	19.7177
	FWFARIM_142G00370	94.9515	116.199	49.7429	27.3068	88.4216
	FWFARIM_142G00371	4.75212	6.6273	2.62732	3.56992	1.13287
	FWFARIM_142G00372	53.0691	72.0166	42.1105	32.2755	27.8343
	FWFARIM_142G00373	43.9969	56.9948	67.0039	45.3443	55.855
	FWFARIM_142G00374	12.1873	16.2369	15.8666	16.597	21.6824
	FWFARIM_142G00375	26.2845	54.2886	64.9931	57.3902	40.3102
	FWFARIM_142G00376	21.1913	24.4658	20.358	20.0626	12.3612
	FWFARIM_142G00377	13.938	15.298	8.73326	9.31103	5.50663
	FWFARIM_142G00378	169.394	141.272	127.476	106.931	70.5967
	FWFARIM_142G00379	903.198	962.725	729.543	503.422	928.383
	FWFARIM_142G00380	0.0227374	0	0.0293555	0.083507	0.0286804
	FWFARIM_1430G02870	21.8734	83.4487	39.6886	22.6721	17.8965
	FWFARIM_1430G02871	194.337	185.012	163.584	118.935	159.219
	FWFARIM_1434G02872	266.869	364.004	209.334	575.509	101.658
	FWFARIM_1434G02873	80.7406	83.8905	24.1596	94.6552	12.519
	FWFARIM_1434G02874	0.0454748	0.773185	0.0293555	0.083507	0.172082
	FWFARIM_1437G02875	6.84396	1.98819	0.601788	0.563672	0.401525
	FWFARIM_1437G02876	112.846	73.563	128.827	201.816	91.7485
	FWFARIM_1437G02877	0.0454748	0.110455	0.0880665	0.167014	0.114721
	FWFARIM_1437G02878	5.09318	4.47343	4.77027	5.09393	3.18352
	FWFARIM_143G00381	4.32011	6.46161	2.78877	4.23798	3.32692
	FWFARIM_143G00382	467.982	299.664	301.745	402.65	505.807
	FWFARIM_143G00383	0.0454748	0.331365	0.146778	0.0417535	0
	FWFARIM_143G00384	7.2305	2.98228	7.29484	24.5719	8.04484
	FWFARIM_143G00385	0	0	0.0293555	0.0417535	0.0286804
	FWFARIM_143G00386	54.0241	55.7797	19.0664	33.9247	57.9487
	FWFARIM_1441G02879	1.59162	1.43591	1.79069	2.35907	0.946452
	FWFARIM_1441G02880	0.818547	1.10455	5.04915	6.95196	11.931
	FWFARIM_1441G02881	49.9996	91.7881	385.159	360.395	576.045
	FWFARIM_1441G02882	12.733	31.811	71.5247	61.816	76.5192
	FWFARIM_1441G02883	10.3228	18.2251	16.9528	11.0229	9.89472
	FWFARIM_1442G02884	71.1226	45.5627	36.8265	27.0771	35.2195
	FWFARIM_1442G02885	75.6701	64.1743	56.4506	44.3631	41.9737
	FWFARIM_1442G02886	2.22827	4.03161	2.97958	2.17118	1.77818
	FWFARIM_1442G02887	0.181899	0.386592	0.278877	0.438412	0.172082
	FWFARIM_1442G02888	0.272849	0.110455	0.0880665	0.0417535	0.114721
	FWFARIM_1442G02889	424.439	237.147	246.469	139.498	738.648
	FWFARIM_1442G02890	0.136425	0.552275	0.161455	0.83507	0.544927
	FWFARIM_1447G02891	0	0.110455	0.0293555	0	0.0573607
	FWFARIM_1447G02892	38.2216	96.3167	75.018	60.2503	48.4985
	FWFARIM_1448G02893	54.1605	123.765	72.4641	64.0707	33.5704
	FWFARIM_1448G02894	7.4124	11.1559	14.0319	19.0813	7.57162
	FWFARIM_1448G02895	232.24	295.467	147.511	158.726	107.092
	FWFARIM_1448G02896	45.0656	55.3932	51.1666	36.5761	37.7003
	FWFARIM_1448G02897	0.727597	0.607502	0.704532	0.104384	1.20458
	FWFARIM_1448G02898	5.54793	14.1382	12.2559	7.59914	4.64622
	FWFARIM_1448G02899	16.4846	10.8246	13.2393	13.4864	16.6346
	FWFARIM_1448G02900	61.2319	152.262	99.6179	86.6594	57.4324
	FWFARIM_1448G02901	216.301	351.468	266.827	264.989	153.11
	FWFARIM_1448G02902	16.4164	26.8958	20.2113	17.5573	12.6337
	FWFARIM_1448G02903	155.319	198.543	250.138	225.406	229.285
	FWFARIM_1448G02904	28.5127	33.1365	24.732	11.8371	21.0514
	FWFARIM_1448G02905	4.77486	5.52275	3.30249	3.98746	2.03631
	FWFARIM_1448G02906	92.7687	74.4466	102.671	42.8182	128.775
	FWFARIM_1448G02907	454.907	157.454	127.623	119.54	442.767
	FWFARIM_1448G02908	328.374	248.192	90.4149	46.3881	110.821
	FWFARIM_1448G02909	71.9412	105.208	106.032	120.709	80.9503
	FWFARIM_1448G02910	78.0803	134.313	272.14	233.465	311.598
	FWFARIM_1448G02911	7.68525	9.27822	10.8469	9.56155	4.41678
	FWFARIM_1448G02912	57.3665	74.3914	66.8865	64.0081	40.7691
	FWFARIM_1448G02913	1.40972	4.08683	2.73006	3.08976	1.03249
	FWFARIM_1448G02914	0.864022	3.09274	5.16657	5.42795	0.77437
	FWFARIM_1448G02915	48.9764	34.1306	22.1487	23.2567	38.3026
	FWFARIM_1448G02916	1.00045	0.88364	0.895343	1.50313	1.49138
	FWFARIM_1448G02917	12.5738	16.2369	16.2923	11.9415	5.9942
	FWFARIM_1448G02918	13.8698	25.6255	29.106	23.2985	13.193
	FWFARIM_1448G02919	95.7473	126.858	79.4066	70.8557	58.7661
	FWFARIM_1448G02920	8.64022	10.8246	5.84174	5.88724	4.21601
	FWFARIM_1448G02921	24.1926	32.1976	32.4085	16.263	17.7388
	FWFARIM_1448G02922	8.54927	13.8069	18.3765	10.7098	6.68252
	FWFARIM_1448G02923	28.0352	43.1879	52.6638	47.1606	39.3495
	FWFARIM_1448G02924	2.13732	6.73775	5.81239	2.35907	2.88238
	FWFARIM_1448G02925	0.0454748	0	0.0880665	0	0
	FWFARIM_1448G02926	8.61748	18.8878	24.2183	16.3256	11.845
	FWFARIM_1448G02927	171.849	156.736	81.8138	95.5529	36.9403
	FWFARIM_1448G02928	528.69	533.553	221.561	268.412	104.296
	FWFARIM_1448G02929	9.36782	9.55435	3.74283	4.90604	1.76384
	FWFARIM_144G00387	13.3241	39.4324	34.5074	30.8976	14.6126
	FWFARIM_144G00388	12.3919	21.2626	29.5023	24.0709	117.733
	FWFARIM_144G00389	85.6291	97.4213	142.682	128.893	167.766
	FWFARIM_144G00390	0.454748	0.552275	0.322911	0.208767	0.143402
	FWFARIM_144G00391	50.3406	87.7012	113.136	83.6114	102.977
	FWFARIM_144G00392	46.4071	70.0284	198.047	191.983	477.313
	FWFARIM_144G00393	127.057	62.2966	32.0709	32.359	81.8394
	FWFARIM_144G00394	46.9755	72.348	29.0619	21.2108	28.6804
	FWFARIM_1452G02930	14.8703	14.3591	9.15892	4.88516	2.60991
	FWFARIM_1452G02931	36.6982	26.3987	31.5131	23.9665	18.0973
	FWFARIM_1452G02932	7.0486	4.4182	6.23804	6.51355	2.20839
	FWFARIM_1452G02933	0.227374	0	0.0880665	0.12526	0.0286804
	FWFARIM_1452G02934	66.6661	116.917	140.246	120.271	78.2257
	FWFARIM_1452G02935	0	0.110455	0.0293555	0.083507	0
	FWFARIM_1452G02936	143.155	252.39	302.391	188.955	188.588
	FWFARIM_1452G02937	7.02586	6.6273	4.90237	5.0313	1.43402
	FWFARIM_1452G02938	1.52341	2.54046	2.05489	1.06471	2.36613
	FWFARIM_1452G02939	1.13687	1.65682	0.58711	1.00208	1.00381
	FWFARIM_1452G02940	1.00045	2.43001	0.763243	1.23173	1.11853
	FWFARIM_1452G02941	13.8243	15.0219	14.1053	12.6513	12.9205
	FWFARIM_1452G02942	11.6643	17.1757	18.127	10.6054	19.2302
	FWFARIM_1452G02943	41.4048	75.7169	88.3601	85.8034	41.5005
	FWFARIM_1452G02944	53.9332	106.976	126.273	112.338	110.692
	FWFARIM_1452G02945	18.7356	27.6137	34.1258	27.2859	27.6048
	FWFARIM_1452G02946	68.0304	100.183	21.3708	27.9957	10.3249
	FWFARIM_1452G02947	4.32011	7.06912	7.44162	4.80165	6.7112
	FWFARIM_1452G02948	10.391	17.1205	16.5859	14.5093	11.6872
	FWFARIM_1452G02949	4.13821	6.07502	4.40333	4.92691	5.87947
	FWFARIM_1452G02950	2.72849	2.09864	0.998087	0.0417535	0.401525
	FWFARIM_1452G02951	89.9492	67.7089	45.5304	47.432	44.8704
	FWFARIM_1452G02952	0.0909497	0.552275	0.616466	0.167014	0.114721
	FWFARIM_1452G02953	24.4427	62.9593	49.7282	27.9957	39.4929
	FWFARIM_1452G02954	54.6835	88.4744	46.8367	36.1794	54.9946
	FWFARIM_1452G02955	20.3273	46.5015	52.106	59.2482	49.9182
	FWFARIM_1452G02956	23.556	33.026	53.4417	52.6303	49.0434
	FWFARIM_1452G02957	77.1935	101.619	96.0072	84.3629	83.1874
	FWFARIM_1452G02958	40.1088	117.911	31.293	10.5428	15.2006
	FWFARIM_1455G02959	95.2925	34.7933	5.13721	12.7766	10.7695
	FWFARIM_1455G02960	210.071	61.4682	9.48183	65.6991	41.9307
	FWFARIM_1469G02961	72.4641	113.272	30.515	36.6804	37.8437
	FWFARIM_1469G02962	16.6211	26.3987	42.404	82.5467	116.629
	FWFARIM_1469G02963	50.2042	29.4915	34.8156	27.265	24.3209
	FWFARIM_1469G02964	26.1253	30.2647	58.1386	22.7348	55.8693
	FWFARIM_1469G02965	2.22827	0.773185	0.748565	2.54696	1.21892
	FWFARIM_1469G02966	499.95	664.939	838.848	597.576	901.553
	FWFARIM_1469G02967	37.3803	46.5015	43.8718	47.8913	38.403
	FWFARIM_1469G02968	14.8703	43.7954	37.4723	29.0396	8.97695
	FWFARIM_1469G02969	0.181899	0.773185	0.792599	0.626302	0.143402
	FWFARIM_1469G02970	0	0.0552275	0.0146778	0	0.0286804
	FWFARIM_1469G02971	13.7789	13.1994	6.03256	3.71606	2.15103
	FWFARIM_1469G02973	0.954972	2.2091	1.02744	0.083507	0.344164
	FWFARIM_1469G02974	10.4592	17.4519	17.4959	13.549	11.7733
	FWFARIM_1469G02975	11.9144	22.3119	15.0007	11.2317	10.5974
	FWFARIM_1469G02976	77.0798	155.465	112.314	147.494	99.4778
	FWFARIM_1469G02977	24.6474	32.8603	33.7882	30.2295	26.5437
	FWFARIM_1469G02978	7.29871	12.5366	9.54054	7.66177	5.60701
	FWFARIM_1469G02979	19.0994	36.2292	30.427	21.503	15.2866
	FWFARIM_1469G02980	10.2091	16.4578	24.3797	29.8746	26.1565
	FWFARIM_1469G02981	35.3339	53.0184	46.6606	73.6532	28.7664
	FWFARIM_1469G02982	3.68346	5.30184	7.30952	4.65551	4.01525
	FWFARIM_1469G02983	0.864022	0.331365	0.205489	0.083507	0.0860411
	FWFARIM_1469G02984	9.45877	19.2192	9.70199	5.32357	6.18062
	FWFARIM_1469G02985	1.77352	3.4241	1.93746	0.751563	1.23326
	FWFARIM_1469G02986	4.4338	7.06912	4.49139	4.05009	3.09748
	FWFARIM_1469G02987	95.1334	106.976	101.335	100.605	125.247
	FWFARIM_1469G02988	55.9795	113.879	74.4896	73.8619	47.509
	FWFARIM_1469G02989	36.0615	51.9691	60.854	55.1564	35.9222
	FWFARIM_1469G02990	66.8025	87.2042	74.5923	79.0394	36.1086
	FWFARIM_1469G02991	72.214	107.914	91.7213	146.158	106.791
	FWFARIM_146G00395	249.771	468.826	252.648	320.187	177.876
	FWFARIM_146G00396	1.0914	2.37478	1.08615	0.96033	0.717009
	FWFARIM_146G00397	100.636	177.17	201.026	257.202	86.0124
	FWFARIM_146G00398	53.7058	31.2588	27.8437	25.8872	25.6689
	FWFARIM_146G00399	4.77486	10.7141	12.2853	9.10226	5.20549
	FWFARIM_146G00400	45.6795	44.8447	31.4544	33.6533	24.493
	FWFARIM_146G00401	27.0803	39.5429	49.2879	120.375	31.5341
	FWFARIM_146G00402	26.5346	39.9847	34.2285	41.503	24.0485
	FWFARIM_147G00403	112.027	134.424	123.836	119.018	96.409
	FWFARIM_147G00404	8.79938	24.9628	15.9987	13.8622	7.64332
	FWFARIM_147G00405	2.72849	4.25252	5.19592	6.45091	4.00091
	FWFARIM_147G00406	47.3848	87.646	106.091	85.6573	70.7831
	FWFARIM_147G00407	480.783	151.158	196.388	318.746	647.344
	FWFARIM_1489G02992	0	0.331365	0.0293555	0	0.0286804
	FWFARIM_148G00408	260.343	98.084	90.1214	128.037	314.996
	FWFARIM_148G00409	2.81944	3.09274	3.72815	2.92274	4.83264
	FWFARIM_148G00410	49.6358	64.1743	62.3658	52.0457	30.014
	FWFARIM_1493G02993	588.126	1027.84	1081.94	717.075	938.909
	FWFARIM_1493G02994	17.4169	22.4224	9.59925	9.99996	13.236
	FWFARIM_1493G02995	20.7365	25.0733	28.1226	27.9331	15.8172
	FWFARIM_1493G02996	362.98	190.203	1.17422	0.501042	93.2685
	FWFARIM_1493G02997	6.02542	8.06321	5.35738	1.92066	3.18352
	FWFARIM_1493G02998	116.757	215.056	325.318	441.105	523.101
	FWFARIM_1493G02999	15.7343	22.091	17.9069	22.0667	13.7953
	FWFARIM_1493G03000	52.2733	88.0326	119.814	121.315	80.4771
	FWFARIM_1493G03001	89.9947	174.464	272.639	380.98	273.353
	FWFARIM_1493G03002	0.864022	0.773185	0.469688	0.668056	0.516246
	FWFARIM_1493G03004	336.241	348.761	361.528	353.485	296.412
	FWFARIM_1493G03005	11.5051	11.4873	7.9847	7.8079	5.49229
	FWFARIM_1493G03006	30.2862	40.7026	44.1654	38.8099	33.4126
	FWFARIM_1493G03007	5.36603	6.13025	14.3548	10.5845	9.72264
	FWFARIM_1493G03008	52.478	50.5884	72.0384	66.1793	56.2565
	FWFARIM_1493G03009	0.727597	0.331365	0.58711	0.167014	0.315484
	FWFARIM_1493G03010	102.5	94.936	75.2382	60.8975	93.7704
	FWFARIM_1493G03011	10.9822	16.3473	13.1366	9.64506	11.7303
	FWFARIM_1493G03012	47.9532	76.1587	97.1814	61.0019	85.8977
	FWFARIM_1493G03013	175.396	242.78	237.824	207.431	214.644
	FWFARIM_1493G03014	67.1663	121.059	110.068	105.615	60.9314
	FWFARIM_1493G03015	19.5769	18.7773	17.7894	15.1356	17.8105
	FWFARIM_1493G03016	122.373	128.128	102.891	111.252	80.3911
	FWFARIM_1493G03017	7.13955	13.1441	7.03064	6.51355	5.44927
	FWFARIM_1493G03018	3.50156	1.98819	7.1921	10.2505	3.24088
	FWFARIM_1493G03019	10.8685	10.3828	2.21634	2.79748	0.688329
	FWFARIM_1493G03020	1.56888	1.27023	0.45501	0.208767	0.100381
	FWFARIM_1493G03021	34.0379	28.6631	7.97002	6.51355	3.0688
	FWFARIM_1493G03022	1.88721	0.66273	2.31908	2.37995	2.45217
	FWFARIM_1493G03023	13734.9	11704.7	6436.6	7778.61	6469.4
	FWFARIM_1493G03024	319.415	285.581	248.641	219.561	333.108
	FWFARIM_1493G03025	30.1043	50.1465	47.0275	37.098	30.5016
	FWFARIM_1493G03026	0.727597	0.110455	0.117422	0.208767	0.129062
	FWFARIM_1493G03027	54.7517	153.311	352.927	564.131	733.758
	FWFARIM_1493G03028	9.77709	21.8701	17.173	19.0396	15.1289
	FWFARIM_1493G03029	5.04771	9.72004	4.90237	8.10018	4.44546
	FWFARIM_1493G03030	7.2305	13.8069	8.16083	6.34653	0.688329
	FWFARIM_1493G03031	197.247	215.221	195.155	255.218	461.84
	FWFARIM_1493G03032	26.5573	53.9572	50.2713	52.2127	26.3859
	FWFARIM_1493G03033	11.8689	23.1403	33.2745	31.1272	12.7914
	FWFARIM_1493G03034	15.5979	13.365	13.0192	21.8162	8.90525
	FWFARIM_1493G03035	12.5965	18.446	15.0007	12.526	13.0352
	FWFARIM_1493G03036	133.332	210.085	178.731	191.586	123.44
	FWFARIM_1493G03037	176.056	245.983	148.847	173.298	111.624
	FWFARIM_1493G03038	36.7437	38.9906	34.0671	32.7347	24.6221
	FWFARIM_1493G03039	68.6443	83.5592	49.6255	39.9581	45.6878
	FWFARIM_1493G03040	20.6001	30.7065	24.8788	23.3402	17.9109
	FWFARIM_1493G03041	25.375	22.5328	13.1513	22.3381	6.55346
	FWFARIM_1493G03042	22.5783	26.3987	29.6491	32.4425	17.8679
	FWFARIM_1493G03043	51.9323	63.1802	60.3989	58.1	42.3035
	FWFARIM_1493G03044	6.54838	10.8246	14.0173	8.93525	5.96552
	FWFARIM_1493G03045	728.439	297.069	238.734	1098.62	208.019
	FWFARIM_1493G03046	110.413	145.027	128.621	115.782	88.5219
	FWFARIM_1493G03047	23.6469	42.8013	16.762	16.6805	15.5017
	FWFARIM_1493G03048	64.0968	94.3285	2.14295	2.48433	0.80305
	FWFARIM_1493G03049	0.954972	3.4241	2.67135	1.92066	1.84988
	FWFARIM_1493G03050	130.649	196.334	138.543	95.0727	175.466
	FWFARIM_1493G03051	91.1316	143.426	99.9848	106.743	92.193
	FWFARIM_1493G03052	309.866	187	74.2401	89.436	167.063
	FWFARIM_1493G03053	2.22827	1.65682	0.895343	0.855947	0.78871
	FWFARIM_1493G03054	66.3023	83.5039	65.6242	81.1479	46.835
	FWFARIM_1493G03055	44.6563	75.2198	59.3275	73.9037	40.5827
	FWFARIM_1493G03056	1.2733	3.4241	1.61455	1.50313	0.946452
	FWFARIM_1493G03057	19.0312	16.1264	1.40906	1.41962	0.688329
	FWFARIM_1493G03058	30.3999	58.5411	54.3957	61.6699	38.0158
	FWFARIM_1493G03059	31.6505	79.4171	57.5074	42.1919	31.8065
	FWFARIM_1493G03060	21.0094	23.9687	17.217	14.0083	13.91
	FWFARIM_1493G03061	13.2787	12.9232	15.3676	10.8768	11.0563
	FWFARIM_1493G03062	30.2862	31.7006	27.5795	20.7306	25.4968
	FWFARIM_1493G03063	41.1092	76.9319	75.2088	72.3379	47.6524
	FWFARIM_1493G03064	10.0499	20.4894	6.97193	5.19831	3.88619
	FWFARIM_1493G03065	8.64022	15.2428	18.9783	11.0229	8.81921
	FWFARIM_1493G03066	29.6951	56.332	58.2413	42.0875	55.138
	FWFARIM_1493G03067	31.2639	68.7582	46.0881	57.0562	40.4536
	FWFARIM_1493G03068	89.3126	111.339	118.582	81.1479	79.8174
	FWFARIM_1493G03069	6.59385	12.5366	9.74603	5.61585	7.25613
	FWFARIM_1493G03070	21.5323	35.6217	24.321	15.3653	16.8927
	FWFARIM_1493G03071	181.831	281.66	285.732	224.342	175.911
	FWFARIM_1493G03072	19.1904	38.9354	40.9362	29.7076	23.6183
	FWFARIM_1493G03073	62.3005	75.5512	91.2369	144.571	75.329
	FWFARIM_1493G03074	102.887	113.492	113.048	100.438	71.1703
	FWFARIM_1493G03075	25.7388	45.397	49.9484	33.4445	28.9528
	FWFARIM_1493G03076	0.0909497	0.110455	0.293555	0.250521	0.129062
	FWFARIM_1493G03077	201.363	324.517	357.374	291.001	246.579
	FWFARIM_1493G03078	66.4615	117.303	130.793	127.077	101.528
	FWFARIM_1493G03079	24.9202	25.736	15.1181	9.18577	12.1461
	FWFARIM_1493G03080	122.305	296.351	283.31	179.352	172.398
	FWFARIM_1493G03081	35.4476	47.2195	44.547	46.9518	32.6956
	FWFARIM_1493G03082	29.0357	76.6557	42.6389	40.647	28.2071
	FWFARIM_1493G03083	50.4771	86.8728	93.3799	82.9642	69.851
	FWFARIM_1493G03084	118.917	190.369	191.09	222.692	134.984
	FWFARIM_1493G03085	8.59474	12.7023	2.18698	2.46346	1.20458
	FWFARIM_1493G03086	21.6915	52.5213	63.6868	56.4298	27.0026
	FWFARIM_1493G03087	3.45609	5.24661	5.38673	4.71814	3.78581
	FWFARIM_1493G03088	86.9251	159.11	194.333	222.546	90.7016
	FWFARIM_1493G03089	140.585	144.806	130.735	117.39	106.519
	FWFARIM_1493G03090	12.0508	35.3456	22.8826	7.74527	13.6232
	FWFARIM_1493G03091	34.0834	60.1979	57.7129	46.2211	29.254
	FWFARIM_1493G03092	107.957	162.258	106.443	133.131	85.7543
	FWFARIM_1493G03093	41.2002	104.38	35.755	31.0855	24.4643
	FWFARIM_1493G03094	229.33	486.609	213.561	195.239	159.95
	FWFARIM_1495G03095	11.6643	20.4894	2.20166	7.26511	3.61373
	FWFARIM_1498G03096	22.6465	21.7044	11.933	10.6471	9.36414
	FWFARIM_1498G03097	0.682123	0.276137	0.58711	0.688933	0.516246
	FWFARIM_149G00411	3.45609	15.2428	4.57946	7.59914	2.16537
	FWFARIM_149G00412	10.823	24.3001	24.9375	21.2317	10.6261
	FWFARIM_149G00413	9.36782	28.3869	39.5272	26.2212	24.8659
	FWFARIM_149G00414	2.63754	0.331365	0.733888	1.14822	0.946452
	FWFARIM_149G00415	34.1061	36.0083	51.1079	49.2482	63.441
	FWFARIM_149G00416	128.898	132.822	146.029	129.54	164.883
	FWFARIM_149G00417	12.733	15.7951	10.6267	20.0417	4.9617
	FWFARIM_149G00418	1159.2	1344.18	1729.71	2181.18	562.522
	FWFARIM_1508G03098	0.0454748	0	0.0293555	0.12526	0.0143402
	FWFARIM_150G00419	205.364	232.729	121.928	111.482	136.189
	FWFARIM_150G00420	111.982	162.314	187.347	179.06	157.297
	FWFARIM_150G00421	105.07	154.858	230.338	928.848	1578.64
	FWFARIM_150G00422	1078.73	43.1327	12.1238	8.16281	21.2378
	FWFARIM_150G00423	15.8707	0.773185	0.337588	0.354905	0.387185
	FWFARIM_150G00424	1.54614	4.30774	3.15572	0.647179	1.8212
	FWFARIM_1512G03099	119.417	128.625	183.677	158.1	240.069
	FWFARIM_1512G03100	32.992	72.5137	44.8699	63.4236	38.2022
	FWFARIM_1512G03101	92.132	232.066	64.9197	59.5405	135.429
	FWFARIM_1512G03102	114.778	122.495	219.227	193.444	172.613
	FWFARIM_1512G03103	353.499	390.016	591.836	505.009	946.222
	FWFARIM_1512G03104	20.5091	37.1129	34.4193	21.6283	15.301
	FWFARIM_1512G03105	137.607	126.802	111.668	95.1562	94.7169
	FWFARIM_1512G03106	116.347	71.7405	96.5209	96.0122	118.851
	FWFARIM_1512G03107	33.0602	32.5842	28.651	20.3757	29.0532
	FWFARIM_1512G03108	22.4873	35.1247	42.7856	47.9121	26.8161
	FWFARIM_1512G03109	211.685	417.464	339.262	519.288	554.893
	FWFARIM_1512G03110	69.5992	64.34	57.2139	46.075	42.4756
	FWFARIM_1512G03111	10.6866	14.9114	9.95151	9.01875	3.88619
	FWFARIM_1512G03112	3.31966	4.86002	13.8705	23.1732	23.3602
	FWFARIM_1512G03113	3.36514	4.97047	5.63626	4.38412	2.98276
	FWFARIM_1512G03114	15.8935	30.7617	23.778	21.9832	13.4081
	FWFARIM_1512G03115	63.9604	84.9399	106.663	105.428	74.741
	FWFARIM_1512G03116	3.50156	6.18548	8.58648	3.29853	3.09748
	FWFARIM_1512G03117	4.18368	3.20319	0.440333	0.167014	0.630968
	FWFARIM_1512G03118	119.121	171.757	279.699	284.404	232.368
	FWFARIM_1512G03119	6.91217	13.4755	14.2521	15.1356	8.38901
	FWFARIM_1512G03120	878.938	799.362	639.422	791.709	731.865
	FWFARIM_1512G03121	89.1307	92.5612	71.2311	68.4131	61.1752
	FWFARIM_1512G03122	43.906	66.4939	81.9018	76.0957	46.4909
	FWFARIM_1512G03123	79.7401	115.867	108.102	104.509	71.7439
	FWFARIM_1512G03124	104.751	159.442	187.376	264.237	122.996
	FWFARIM_1512G03125	409.751	580.827	551.751	1033.19	338.658
	FWFARIM_1512G03126	189.175	270.504	268.838	231.648	166.991
	FWFARIM_1512G03127	5.04771	6.95866	14.5603	13.9457	11.9741
	FWFARIM_1512G03128	57.9122	78.423	132.702	211.314	87.5038
	FWFARIM_1516G03129	2.86491	3.53456	2.56861	1.37787	2.33745
	FWFARIM_1516G03130	172.486	167.615	123.748	97.7658	118.722
	FWFARIM_1516G03131	10.4592	29.2706	7.69114	8.93525	7.14141
	FWFARIM_1520G03132	4.36558	10.1066	3.77218	4.84341	4.20167
	FWFARIM_1521G03133	1.13687	3.64501	1.30632	0.334028	0.989472
	FWFARIM_1521G03134	2.9786	7.73185	5.22528	5.55321	1.62044
	FWFARIM_1521G03135	7.0486	17.7832	28.0345	22.3381	40.7978
	FWFARIM_1537G03136	55.6385	97.0347	51.1226	59.0394	25.0523
	FWFARIM_1537G03137	341.584	210.693	265.403	303.277	398.255
	FWFARIM_1537G03138	5.47972	7.34525	11.8449	17.5991	9.06299
	FWFARIM_1537G03139	9.09497	13.6964	21.3708	18.6012	9.59358
	FWFARIM_1537G03140	2.54659	7.17957	0.645821	0.250521	0.344164
	FWFARIM_1537G03141	113.733	199.04	94.2018	71.8786	59.5834
	FWFARIM_1537G03142	0.0909497	0.552275	0.205489	0.208767	0.0573607
	FWFARIM_153G00425	92.5185	125.035	93.0863	77.4527	85.2954
	FWFARIM_153G00426	8.18547	14.1382	15.9841	15.0104	6.85461
	FWFARIM_1544G03143	29.4677	40.8131	28.1519	22.2755	22.2416
	FWFARIM_1544G03144	299.111	273.1	288.212	278.621	308.572
	FWFARIM_1544G03145	4.2519	2.98228	3.37588	5.55321	2.46651
	FWFARIM_1546G03146	0.0227374	0	0	0	0
	FWFARIM_1547G03147	248.656	309.55	214.735	206.367	396.291
	FWFARIM_1548G03148	181.308	218.59	245.882	238.058	221.054
	FWFARIM_1548G03149	127.534	198.322	160.369	138.037	135.07
	FWFARIM_1556G03150	19.8725	45.397	37.6191	27.8496	21.9548
	FWFARIM_1556G03151	7.70798	9.99617	8.6452	6.36741	4.57452
	FWFARIM_1556G03152	31.9233	37.7204	32.4085	30.146	19.3449
	FWFARIM_1556G03153	1.90994	1.43591	0.45501	0.688933	0.157742
	FWFARIM_1557G03154	2.45564	4.30774	12.6816	93.2564	4.34507
	FWFARIM_1557G03155	6.63933	6.73775	40.173	360.541	25.6833
	FWFARIM_1557G03156	16.8939	17.4519	20.5342	16.9937	15.1289
	FWFARIM_155G00427	57.0482	78.2021	67.3562	51.1272	80.0469
	FWFARIM_155G00428	21.6005	24.4658	37.3402	48.6637	25.798
	FWFARIM_155G00429	5.84352	8.67071	6.56095	7.01459	2.66727
	FWFARIM_1566G03157	2.7967	1.87773	1.23293	2.50521	1.01815
	FWFARIM_156G00430	1.70531	2.09864	2.02553	2.02504	1.03249
	FWFARIM_156G00431	6.95765	14.4696	16.9381	13.4029	9.01997
	FWFARIM_156G00432	0.227374	0.44182	0.117422	0.292274	0.0286804
	FWFARIM_156G00433	4.59296	2.65092	6.25272	7.22335	2.43783
	FWFARIM_156G00434	1.90994	2.09864	1.20358	1.87891	0.659648
	FWFARIM_156G00435	21.0548	47.2195	18.6995	13.6325	11.1567
	FWFARIM_156G00436	1.15961	3.58979	1.87875	3.90395	2.09367
	FWFARIM_156G00437	2.34195	2.98228	3.58137	2.27557	3.52768
	FWFARIM_156G00438	6.09363	9.77526	5.78303	6.72231	6.95499
	FWFARIM_156G00439	49.1128	88.4192	124.82	130.709	101.356
	FWFARIM_156G00440	76.6478	116.972	120.358	124.989	72.0164
	FWFARIM_156G00441	9.36782	13.365	9.8928	11.1899	5.57833
	FWFARIM_156G00442	5.32056	5.6332	7.80856	2.88099	2.20839
	FWFARIM_156G00443	77.1935	63.843	41.9784	41.3151	92.064
	FWFARIM_156G00444	29.4677	26.6196	41.7729	47.4528	28.7807
	FWFARIM_156G00445	86.1748	129.895	97.3428	83.5905	83.4168
	FWFARIM_1573G03158	98.453	129.895	118.978	123.549	68.6321
	FWFARIM_1573G03159	169.416	153.201	99.7647	139.895	117.948
	FWFARIM_1573G03160	56.3888	89.7999	109.217	142.004	77.7094
	FWFARIM_1573G03161	56.0023	63.7325	80.4488	67.6198	63.9285
	FWFARIM_1573G03162	20.5546	37.7756	26.2145	19.7285	19.1155
	FWFARIM_1573G03163	218.12	362.679	109.834	82.0456	44.2108
	FWFARIM_1573G03164	3.3424	3.8107	2.86216	2.52609	1.17589
	FWFARIM_1573G03165	0.454748	0.773185	0.821954	0.292274	0.516246
	FWFARIM_1573G03166	162.072	164.357	268.573	233.319	186.494
	FWFARIM_1573G03167	21.7142	15.6294	18.3912	21.5657	13.3794
	FWFARIM_1573G03168	67.3255	104.767	67.4296	74.0289	49.5453
	FWFARIM_1573G03169	90.4267	152.649	122.897	105.031	84.478
	FWFARIM_1573G03170	0.227374	0.110455	0.176133	0.0626302	0.186422
	FWFARIM_1573G03171	6.00268	3.31365	3.21443	0.584549	0.673988
	FWFARIM_1573G03172	235.173	165.296	197.988	257.389	391.946
	FWFARIM_1573G03173	177.852	133.043	139.703	160.96	104.927
	FWFARIM_1573G03174	14.2109	27.5033	26.9484	20.8141	16.6776
	FWFARIM_1573G03175	9.95899	10.0514	8.45438	26.1586	8.93393
	FWFARIM_1573G03176	13.8698	34.6829	35.1385	24.9895	17.3946
	FWFARIM_1573G03177	8.54927	12.8128	18.8316	15.6158	11.0993
	FWFARIM_157G00446	0	0	0	0	0.0286804
	FWFARIM_157G00447	0.386536	0.717957	0.410977	0.334028	0.344164
	FWFARIM_1580G03178	3.43335	0.88364	2.15763	7.11897	2.91106
	FWFARIM_1580G03179	1.86447	3.64501	1.64391	3.67431	2.49519
	FWFARIM_1582G03180	99.8173	94.5494	61.0594	43.0479	44.7844
	FWFARIM_1584G03181	82.1503	82.5098	77.2196	42.2963	116.858
	FWFARIM_1584G03182	0.659385	1.98819	1.86407	1.06471	0.544927
	FWFARIM_1584G03183	9.09497	19.8267	17.3785	22.6513	8.57543
	FWFARIM_1585G03184	65.7566	74.1153	76.3243	89.3525	53.8187
	FWFARIM_1585G03185	35.243	35.6769	27.4621	33.2775	36.2376
	FWFARIM_1585G03186	28.1034	33.026	31.6893	29.0396	31.1899
	FWFARIM_1585G03187	182.763	368.975	404.974	257.014	245.475
	FWFARIM_1585G03188	59.7085	109.903	99.5885	64.3004	67.9294
	FWFARIM_1585G03189	2.18279	1.54637	1.13019	0.459288	0.344164
	FWFARIM_1585G03190	1.00045	0.331365	0.410977	0	0.0573607
	FWFARIM_1585G03191	34.5154	76.8214	70.3211	54.6344	36.2376
	FWFARIM_1585G03192	0.318324	0.386592	0.792599	0.584549	0.200763
	FWFARIM_1585G03193	36.3571	68.0402	45.0313	35.574	38.2596
	FWFARIM_1585G03194	8.68569	16.3473	22.9413	25.8245	13.1499
	FWFARIM_1585G03195	1.18235	2.2091	1.87875	3.94571	1.62044
	FWFARIM_1585G03196	12.4601	29.6019	32.9222	32.9853	15.7742
	FWFARIM_1585G03197	8.25368	26.6196	27.7703	28.5803	30.731
	FWFARIM_1585G03198	3.61525	2.54046	4.77027	3.94571	2.60991
	FWFARIM_1585G03199	4.22916	20.3237	9.39376	5.59497	3.499
	FWFARIM_1585G03200	10.5047	26.0674	30.8526	49.123	17.4233
	FWFARIM_1585G03201	345.336	250.07	243.372	163.653	250.136
	FWFARIM_1585G03202	0	0	0.0293555	0	0
	FWFARIM_1585G03203	85.811	90.9044	81.4175	88.8097	93.4406
	FWFARIM_1585G03204	2.22827	2.76137	1.02744	0.793316	0.401525
	FWFARIM_1585G03205	55.07	78.8648	46.9541	41.2733	17.4377
	FWFARIM_1585G03206	9.25413	14.0278	7.16274	6.13776	3.36994
	FWFARIM_1585G03207	50.8409	82.1785	56.935	72.8807	41.3427
	FWFARIM_1585G03208	3.45609	3.20319	0.645821	0.981207	0.846071
	FWFARIM_1585G03209	69.5765	71.7957	79.891	71.4611	85.109
	FWFARIM_1585G03210	656.838	455.24	466.459	329.164	853.37
	FWFARIM_1585G03211	299.224	204.673	167.679	172.171	80.4771
	FWFARIM_1585G03212	1655.74	1679.25	1718.91	2605.21	2472.76
	FWFARIM_1585G03213	19.1222	28.9392	20.769	19.4363	16.4052
	FWFARIM_158G00448	21.0094	20.876	30.3242	29.3945	19.0724
	FWFARIM_1592G03214	4.36558	24.2449	4.87301	2.31732	0.487566
	FWFARIM_1592G03215	72.2595	339.262	80.8891	33.2149	6.12326
	FWFARIM_1592G03216	192.768	219.695	362.482	714.59	846.286
	FWFARIM_1597G03217	153.864	174.077	340.083	328.913	401.353
	FWFARIM_1597G03218	316.391	259.9	502.17	490.75	458.169
	FWFARIM_159G00449	133.446	169.438	204.549	151.753	163.421
	FWFARIM_159G00450	29.786	57.4918	70.644	45.5531	64.4017
	FWFARIM_159G00451	252.022	166.4	152.546	123.256	317.678
	FWFARIM_159G00452	7.27597	16.2369	18.5967	12.7348	8.34598
	FWFARIM_1601G03219	0.227374	1.215	1.30632	0.668056	0.860411
	FWFARIM_1602G03220	57.1391	106.976	94.0991	100.229	69.894
	FWFARIM_1602G03221	35.4704	49.3734	31.8214	76.5968	15.4444
	FWFARIM_1602G03222	0.773072	1.54637	0.601788	0.271398	0.286804
	FWFARIM_1602G03223	0.0454748	0.110455	0.0293555	0.0626302	0.0286804
	FWFARIM_1602G03224	25.1021	42.5252	21.2974	16.4926	26.0561
	FWFARIM_1602G03225	69.5765	86.928	64.2592	48.1418	59.5548
	FWFARIM_1602G03226	2517.78	4113.89	4475.55	4582.78	3308.61
	FWFARIM_1602G03227	24.329	54.1229	56.4506	36.2629	33.0398
	FWFARIM_1602G03228	0	0	0	0	0.0143402
	FWFARIM_1602G03229	30.6955	47.6061	50.8291	38.0166	31.405
	FWFARIM_1602G03230	7.2305	8.61549	9.58457	8.18368	6.89763
	FWFARIM_1602G03231	75.1017	53.2393	62.3217	88.5174	18.929
	FWFARIM_1602G03232	3.81989	5.85411	8.07276	8.51771	5.57833
	FWFARIM_1602G03233	7.00312	9.4439	14.5457	22.4007	10.7695
	FWFARIM_1602G03234	0	0.0552275	0	0.0208767	0
	FWFARIM_1602G03235	22.1008	20.4342	38.1622	61.4194	79.4733
	FWFARIM_1602G03236	3.36514	1.65682	0.058711	0.250521	0.0573607
	FWFARIM_1602G03237	12.4146	16.4578	24.7614	24.906	14.627
	FWFARIM_1602G03238	68.4396	160.436	135.534	113.131	100.74
	FWFARIM_1602G03239	42.8373	34.3515	37.6044	78.8097	59.4114
	FWFARIM_1602G03240	7.2305	11.3769	7.51501	7.24423	11.0993
	FWFARIM_1602G03241	353.453	367.428	220.651	310.771	172.068
	FWFARIM_1602G03242	1.54614	2.2091	1.0568	2.6931	0.745689
	FWFARIM_1602G03243	185.719	201.359	199.705	173.82	223.047
	FWFARIM_1602G03244	33.9242	55.9454	49.5374	37.9957	26.7444
	FWFARIM_1602G03245	44.5199	58.7068	42.6976	42.8808	29.7702
	FWFARIM_1602G03246	8.77664	13.1441	14.4723	7.24423	8.08786
	FWFARIM_1602G03247	11.0504	11.7082	12.5495	8.43421	13.8956
	FWFARIM_1602G03248	7.13955	14.6905	14.575	18.977	20.8936
	FWFARIM_1602G03249	25.0339	44.4029	45.6331	43.4445	65.2191
	FWFARIM_1602G03250	2.81944	7.95276	3.99235	2.37995	2.9254
	FWFARIM_1602G03251	148.157	214.78	234.668	208.914	219.075
	FWFARIM_1602G03252	6.18458	13.2546	17.261	12.8601	7.75804
	FWFARIM_1602G03253	3.59251	7.17957	11.0964	10.3131	3.3556
	FWFARIM_1602G03254	26.5118	31.0931	18.2885	5.929	6.4961
	FWFARIM_1602G03255	78.4214	79.8037	47.6146	35.908	35.0617
	FWFARIM_1602G03256	31.605	16.8996	5.85642	4.63464	12.7628
	FWFARIM_1602G03257	67.7575	107.473	73.9465	73.8828	45.989
	FWFARIM_1602G03258	315.413	241.896	1056.21	468.328	624.73
	FWFARIM_1602G03259	284.104	208.428	396.27	177.431	317.936
	FWFARIM_1602G03260	265.118	132.215	397.473	174.3	316.818
	FWFARIM_1602G03261	0.204637	0.552275	0.308233	1.02296	0.329824
	FWFARIM_1602G03262	10.391	10.2723	5.8711	4.32149	5.82211
	FWFARIM_1602G03263	90.5404	84.6085	80.7717	65.1772	63.1255
	FWFARIM_1602G03264	0.818547	1.15978	0.176133	0.584549	0.573607
	FWFARIM_1602G03265	24.1244	38.1622	18.3032	20.1669	16.7493
	FWFARIM_1617G03278	10.0045	26.2883	31.3076	16.6179	10.4397
	FWFARIM_1617G03279	6.1391	9.38867	5.62158	10.5219	4.24469
	FWFARIM_1619G03280	17.7352	15.7951	7.20678	10.6054	4.80396
	FWFARIM_1619G03281	7.82167	15.1323	13.5182	8.6221	7.85842
	FWFARIM_1623G03282	5.00223	8.28412	3.33185	1.35699	4.33073
	FWFARIM_1623G03283	202.431	175.182	44.092	35.7619	69.8367
	FWFARIM_1623G03284	0.159162	0	0.0293555	0.0417535	0.186422
	FWFARIM_1624G03285	109.14	102.502	73.1392	56.576	87.3604
	FWFARIM_1624G03286	4.66117	5.46752	1.51181	1.56576	1.44836
	FWFARIM_1624G03287	0.750335	0.88364	0.484366	0.709809	0.559267
	FWFARIM_1624G03288	805.86	448.005	533.654	439.309	682.134
	FWFARIM_1624G03289	46.8618	63.5116	49.2292	51.9622	41.271
	FWFARIM_1624G03290	42.7009	46.7224	59.4155	40.6888	50.4631
	FWFARIM_1624G03291	31.0138	30.6512	33.2451	29.7911	36.0512
	FWFARIM_1624G03292	0.0454748	0.110455	0.058711	0.12526	0.0573607
	FWFARIM_1624G03293	33.9242	55.2827	49.6108	34.2379	30.6019
	FWFARIM_1624G03294	9.36782	19.4401	13.5476	13.2776	10.6834
	FWFARIM_1624G03295	45.6113	51.8034	55.1296	50.3756	51.8828
	FWFARIM_1624G03296	18.5537	25.736	28.7831	28.4759	17.1222
	FWFARIM_1624G03297	52.4325	128.293	274.342	360.27	322.21
	FWFARIM_1624G03298	6.61659	11.3769	13.6063	11.3778	7.39953
	FWFARIM_1624G03299	46.0887	58.9829	47.2183	38.9351	30.9461
	FWFARIM_1624G03300	247.906	310.213	253.896	167.933	157.742
	FWFARIM_1624G03301	3.72894	3.47933	2.89152	2.08767	2.03631
	FWFARIM_1624G03302	65.0745	92.506	74.1226	83.1312	36.7109
	FWFARIM_1624G03303	218.666	71.0225	32.5553	18.6012	40.1668
	FWFARIM_1624G03304	80.5587	31.9215	16.8501	11.7327	19.9615
	FWFARIM_1624G03305	70.8725	114.21	105.313	93.9245	67.7574
	FWFARIM_1624G03306	146.383	197.273	110.465	74.0916	98.1299
	FWFARIM_1624G03307	35.5386	62.9593	53.2949	57.7033	25.0666
	FWFARIM_1624G03308	4.45653	4.74956	3.77218	1.96241	1.23326
	FWFARIM_1624G03309	2.9786	4.4182	3.00894	2.56784	1.00381
	FWFARIM_1624G03310	120.554	89.4133	84.4558	84.0289	78.8567
	FWFARIM_1624G03311	8.73117	18.7221	24.5412	16.5761	13.3937
	FWFARIM_1624G03312	22.7829	34.5724	33.8909	33.027	17.4663
	FWFARIM_1624G03313	84.856	102.944	83.2375	62.6302	69.7363
	FWFARIM_1625G03314	28.8993	40.9236	2.99426	13.1941	4.86132
	FWFARIM_1625G03315	74.033	94.3285	7.55904	30.313	23.6183
	FWFARIM_1628G03316	19.6224	26.8406	50.1686	49.8537	34.1009
	FWFARIM_1628G03317	20.8729	22.7537	108.865	347.974	218.874
	FWFARIM_1628G03318	22.9875	47.3299	44.136	43.194	32.7673
	FWFARIM_1628G03319	5.72983	11.7082	14.8099	9.22752	7.85842
	FWFARIM_1628G03320	24.6474	29.381	28.3281	20.3966	19.0581
	FWFARIM_1628G03321	31.4458	103.386	47.9816	29.6241	28.8381
	FWFARIM_1628G03322	21.4186	19.1087	35.1972	26.8684	21.6393
	FWFARIM_1645G03323	28.9902	58.5411	34.8009	31.336	9.96643
	FWFARIM_1645G03324	13.1422	7.29003	2.97958	12.8601	1.69214
	FWFARIM_1652G03325	2.00089	1.71205	33.7001	35.741	45.9316
	FWFARIM_1652G03326	192.882	270.78	244.986	185.114	157.713
	FWFARIM_1685G03328	0.181899	0.331365	0	0.12526	0.0286804
	FWFARIM_1685G03329	6.18458	13.9173	16.2483	24.4884	22.5284
	FWFARIM_1685G03330	0.500223	4.30774	2.20166	1.75365	1.43402
	FWFARIM_1685G03331	20.9184	39.8742	31.5278	36.6387	22.256
	FWFARIM_1685G03332	43.7695	48.4897	47.3357	38.0792	37.8437
	FWFARIM_1685G03333	37.4713	49.7047	119.271	54.6136	95.563
	FWFARIM_1685G03334	5.25234	5.79888	5.56287	3.19414	8.30296
	FWFARIM_1685G03335	84.1057	66.5491	39.0428	29.3527	61.5337
	FWFARIM_1685G03336	95.8155	110.4	100.381	70.8766	92.1787
	FWFARIM_1685G03337	24.0334	27.7794	29.517	21.2108	23.647
	FWFARIM_169G00453	3673.28	3137.58	3605.6	6341.63	3796.45
	FWFARIM_169G00454	683.259	713.097	668.865	441.376	681.087
	FWFARIM_169G00455	7.00312	6.84821	13.0926	19.311	11.7159
	FWFARIM_16G00049	0.0454748	0	0	0	0
	FWFARIM_16G00052	0	0	0	0	0.0286804
	FWFARIM_16G00053	0.136425	0.110455	0.0440333	0.0208767	0.0430205
	FWFARIM_171G00456	0	0	0.0293555	0	0
	FWFARIM_1725G03338	45.0428	51.7481	50.2713	41.9623	43.1783
	FWFARIM_1725G03339	164.323	194.732	124.834	130.334	112.8
	FWFARIM_1726G03340	6.6848	9.49913	1.79069	0.626302	0.917772
	FWFARIM_1726G03341	25.1476	55.2275	47.3504	34.4466	22.4711
	FWFARIM_1726G03342	33.2421	31.2035	20.681	15.7828	16.8354
	FWFARIM_1726G03343	14.4155	22.4776	30.3536	16.0751	23.4892
	FWFARIM_1726G03344	9.64066	19.4953	8.79197	6.30478	4.64622
	FWFARIM_1726G03345	5.36603	3.58979	2.65667	3.44466	1.63478
	FWFARIM_1726G03346	1.63709	0.607502	0.572432	0.605426	0.415865
	FWFARIM_1726G03347	391.197	252.113	184.764	182.484	163.22
	FWFARIM_1726G03348	19.8952	36.2292	29.972	29.9581	19.4883
	FWFARIM_1726G03349	31.5595	44.3477	53.7352	49.2274	24.3209
	FWFARIM_1726G03350	103.933	161.596	230.573	230.772	146.012
	FWFARIM_1726G03351	5.34329	7.34525	8.58648	7.453	7.09839
	FWFARIM_1726G03352	72.9644	138.069	89.7544	88.9141	55.5539
	FWFARIM_1726G03353	34.72	52.9631	65.1986	77.745	28.1641
	FWFARIM_1726G03354	118.485	39.5981	74.3281	49.0186	58.8378
	FWFARIM_1726G03355	8.27642	11.5978	8.23422	7.16072	2.58123
	FWFARIM_1726G03356	5.27508	4.86002	2.65667	3.69518	3.71411
	FWFARIM_1726G03357	74.6015	58.8173	86.6134	75.0728	108.483
	FWFARIM_1727G03358	28.058	32.6947	113.136	64.1125	99.8077
	FWFARIM_1727G03359	5.36603	8.78117	6.32611	3.54905	5.89381
	FWFARIM_1728G03360	13.4151	12.8128	11.3165	12.9853	10.5114
	FWFARIM_1728G03361	40.0633	36.671	15.7639	15.6993	18.9147
	FWFARIM_1728G03362	1.86447	3.20319	2.73006	1.92066	1.4627
	FWFARIM_172G00458	8.32189	17.7832	19.0664	14.9478	12.7197
	FWFARIM_172G00459	406.136	439.224	981.237	599.434	972.106
	FWFARIM_172G00460	24.1926	41.9729	32.5699	28.3297	33.7568
	FWFARIM_172G00461	6.1391	13.586	14.8099	9.83295	5.16246
	FWFARIM_172G00462	15.2795	36.892	14.1934	14.0292	8.1739
	FWFARIM_1730G03363	35.0838	75.2198	54.2343	70.2294	31.2759
	FWFARIM_1731G03364	17.6442	37.3338	3.24378	1.41962	4.05827
	FWFARIM_1733G03365	15.2341	10.6037	6.83983	7.7244	5.56399
	FWFARIM_1746G03367	17.4169	3.09274	4.05106	25.9498	4.33073
	FWFARIM_1746G03368	6.5029	1.65682	1.52649	35.6575	0.544927
	FWFARIM_1747G03369	55.3429	23.4717	22.3982	7.453	8.14522
	FWFARIM_1747G03370	2.31922	1.215	1.64391	4.2171	1.66346
	FWFARIM_1747G03371	18.5537	20.5446	26.4493	20.2504	22.2129
	FWFARIM_1747G03372	79.581	64.7266	57.1258	41.8161	61.2182
	FWFARIM_1749G03373	117.257	167.063	57.4487	49.3109	71.3711
	FWFARIM_1749G03374	171.19	136.909	99.1482	91.0852	137.608
	FWFARIM_1749G03375	50.0678	45.6179	30.0454	23.1106	48.6993
	FWFARIM_174G00463	17.3259	40.537	35.4321	29.9164	21.3669
	FWFARIM_174G00464	342.539	533.939	717.61	757.116	490.807
	FWFARIM_174G00465	14.8475	7.06912	7.28016	10.2296	6.02288
	FWFARIM_174G00466	0.318324	0.331365	0.484366	1.08559	0.229443
	FWFARIM_1758G03376	20.4864	28.4974	28.2547	22.7557	19.4453
	FWFARIM_1758G03377	17.0758	24.1896	49.831	36.409	28.6804
	FWFARIM_175G00467	12.8239	34.5724	12.6963	6.36741	6.62516
	FWFARIM_1762G03378	107.73	144.641	220.078	185.302	159.176
	FWFARIM_1762G03379	73.0781	130.723	108.571	90.0832	76.9637
	FWFARIM_1764G03380	5.34329	7.12434	4.46204	4.30061	3.64241
	FWFARIM_1764G03381	164.119	181.312	97.8566	152.087	112.484
	FWFARIM_176G00468	50.3861	100.956	80.0378	66.5342	38.2166
	FWFARIM_176G00469	22.3736	40.3161	45.5157	45.6783	13.7666
	FWFARIM_176G00470	59.8449	69.3657	85.1163	103.403	66.4667
	FWFARIM_176G00471	32.8328	58.4307	103.713	109.227	133.306
	FWFARIM_176G00472	17.1895	26.3987	57.889	32.2546	56.0844
	FWFARIM_176G00473	0.272849	0.44182	0.469688	0.334028	0.387185
	FWFARIM_176G00474	178.239	220.026	229.002	192.692	189.95
	FWFARIM_176G00475	30.3772	23.306	31.4104	27.6617	47.7098
	FWFARIM_176G00476	5189.43	3742.38	2926.79	3658.92	2755.47
	FWFARIM_176G00477	33.7878	68.1507	76.9848	55.0729	37.012
	FWFARIM_176G00478	139.926	139.394	154.982	175.302	127.484
	FWFARIM_176G00479	115.733	113.824	203.624	245.344	241.861
	FWFARIM_176G00480	21.6915	36.5606	25.1136	20.1461	19.7751
	FWFARIM_176G00481	63.1645	103.552	114.692	101.357	68.6464
	FWFARIM_176G00482	39.2903	63.6773	34.478	29.1231	39.3495
	FWFARIM_176G00483	1.50067	1.10455	0.58711	0.375781	0.286804
	FWFARIM_176G00484	14.6884	38.6592	34.3753	14.906	17.7531
	FWFARIM_176G00485	16.5983	48.2688	44.958	35.2608	16.9214
	FWFARIM_176G00486	2.68302	5.52275	46.2936	13.4446	9.46452
	FWFARIM_176G00487	3.31966	4.63911	17.6427	8.01667	5.72173
	FWFARIM_176G00488	45.5658	69.0343	63.4372	54.6136	39.4785
	FWFARIM_176G00489	45.1792	39.322	40.4225	31.1272	57.16
	FWFARIM_176G00490	0	0.110455	0.0880665	0	0.0573607
	FWFARIM_176G00491	20.3273	19.2192	26.3612	47.7034	15.5304
	FWFARIM_176G00492	0.0909497	0	0	0.0417535	0.0286804
	FWFARIM_176G00493	22.8738	37.9413	43.4461	24.3214	26.1278
	FWFARIM_176G00494	8.34463	9.83049	33.9643	19.9164	14.0247
	FWFARIM_176G00495	20.3045	43.1879	134.36	200.897	205.638
	FWFARIM_176G00496	4.09274	4.97047	3.52266	3.96658	2.58123
	FWFARIM_176G00497	1.86447	2.2091	1.77601	1.96241	2.03631
	FWFARIM_176G00498	13.8926	30.596	37.7805	37.6617	26.8018
	FWFARIM_176G00499	4.63843	9.72004	55.8048	19.8747	19.9902
	FWFARIM_176G00500	9.89078	20.6551	185.791	51.2107	48.6276
	FWFARIM_176G00501	8.48106	11.3769	6.2674	3.25677	2.49519
	FWFARIM_176G00502	5.22961	6.51684	4.44736	3.38203	2.29443
	FWFARIM_176G00503	178.693	154.306	70.4532	96.033	135.529
	FWFARIM_176G00504	46.8391	116.806	110.435	103.862	72.8481
	FWFARIM_176G00505	12.5965	17.4519	28.1079	31.2316	10.1815
	FWFARIM_176G00506	65.3019	88.4744	71.6274	74.5926	42.9775
	FWFARIM_176G00507	36.5163	30.596	26.1704	27.4738	14.713
	FWFARIM_176G00508	9.59519	20.1028	21.2681	8.99788	12.9492
	FWFARIM_176G00509	35.766	56.6634	43.314	35.3026	36.7252
	FWFARIM_176G00510	21.7824	30.1542	38.3383	23.9456	32.208
	FWFARIM_176G00511	2.7967	4.19729	3.53734	3.61168	5.76475
	FWFARIM_176G00512	33.1284	39.6533	21.3414	11.8789	14.1681
	FWFARIM_176G00513	17.0303	28.0003	27.785	25.5114	16.8354
	FWFARIM_176G00514	42.2916	47.3299	39.3364	48.267	72.3175
	FWFARIM_176G00515	13.0968	15.0771	21.7377	46.7848	32.2797
	FWFARIM_176G00516	75.6929	99.796	138.294	123.569	116.055
	FWFARIM_176G00517	5.86625	15.1323	8.41035	7.59914	3.22654
	FWFARIM_176G00518	28.922	36.174	46.8807	35.1356	21.2378
	FWFARIM_1776G03382	2.00089	0.88364	2.09892	12.7139	1.6061
	FWFARIM_1776G03383	0.0909497	0.22091	0.058711	0.187891	0.0286804
	FWFARIM_1776G03384	25.0112	114.321	43.1086	12.8183	12.0888
	FWFARIM_178G00519	0.227374	0.717957	0.161455	0.083507	0.0286804
	FWFARIM_178G00520	16.0299	25.5151	22.8092	18.5177	13.6949
	FWFARIM_178G00521	178.853	257.305	267.605	251.607	176.556
	FWFARIM_178G00522	12.5056	18.8326	14.1347	12.9436	10.0238
	FWFARIM_178G00523	17.0985	60.0875	61.0301	32.4216	27.4471
	FWFARIM_178G00524	37.9033	80.0798	90.4443	35.9498	64.201
	FWFARIM_1792G03385	120.463	90.2417	192.851	132.254	36.0225
	FWFARIM_1796G03386	3.22871	3.20319	2.12827	1.50313	1.00381
	FWFARIM_1797G03387	8.09452	12.7023	5.37206	18.4759	2.45217
	FWFARIM_1797G03388	26.9438	35.456	40.5106	47.1814	15.1002
	FWFARIM_1797G03389	6.70754	6.35116	7.41226	7.59914	7.06971
	FWFARIM_1797G03390	80.3995	70.8016	81.4762	47.0771	55.769
	FWFARIM_1797G03391	4.00179	3.86592	9.6286	1.37787	6.75422
	FWFARIM_1797G03392	4.00179	4.4182	4.05106	3.79957	1.06117
	FWFARIM_1797G03393	0.773072	0.773185	0.396299	0.292274	0.200763
	FWFARIM_1797G03394	38.3125	63.8982	55.3645	39.0813	31.8926
	FWFARIM_1797G03395	24.1699	34.8485	43.9452	27.9748	24.6508
	FWFARIM_1797G03396	30.1043	52.0243	72.0237	126.68	155.605
	FWFARIM_1797G03397	11.3232	14.5248	14.8392	14.739	32.6383
	FWFARIM_1797G03398	4.97949	5.68843	6.37014	6.47179	6.1376
	FWFARIM_1797G03399	0.773072	0.88364	2.61264	0.668056	0.372845
	FWFARIM_1797G03400	14.8248	20.4342	28.4308	28.5385	20.0046
	FWFARIM_1797G03401	23.7379	40.8683	21.4589	20.3757	8.64713
	FWFARIM_1797G03402	20.8729	51.4168	43.1086	43.9038	27.6048
	FWFARIM_1797G03403	45.8386	76.8766	122.911	106.409	94.3727
	FWFARIM_1797G03404	19.7133	25.6255	34.0964	36.8892	23.7904
	FWFARIM_179G00525	20.782	68.703	51.7684	49.1856	46.6486
	FWFARIM_179G00526	9.79983	15.3532	15.441	13.6743	9.03431
	FWFARIM_179G00527	6.59385	20.9864	12.4174	9.39454	5.54965
	FWFARIM_179G00528	1.45519	5.85411	5.16657	2.77661	1.8929
	FWFARIM_179G00529	6.36648	33.3574	1.83472	1.37787	2.06499
	FWFARIM_179G00530	27.0803	40.3161	32.3938	23.5072	65.5776
	FWFARIM_17G00054	271.144	301.597	219.579	260.709	245.819
	FWFARIM_17G00055	72.1231	84.1667	26.6548	33.883	71.3854
	FWFARIM_17G00056	50.0223	32.5842	24.4678	31.0855	38.1019
	FWFARIM_17G00057	28.922	21.1521	18.3178	13.7578	19.517
	FWFARIM_17G00058	211.754	144.586	88.0371	70.5217	171.336
	FWFARIM_17G00059	14.5519	20.2133	11.0083	11.5657	6.00854
	FWFARIM_17G00060	14.9612	32.0319	64.3032	57.0144	55.5682
	FWFARIM_17G00061	30.1498	51.3616	61.4557	45.1564	84.564
	FWFARIM_17G00062	22.5783	43.4088	47.688	40.5635	28.7521
	FWFARIM_17G00063	0.136425	0.110455	0.0293555	0.0417535	0.0286804
	FWFARIM_17G00064	40.7909	62.5175	62.3951	64.363	43.6372
	FWFARIM_17G00065	10.6411	15.0219	20.681	26.0751	10.7121
	FWFARIM_17G00066	34.4017	52.8527	57.9624	47.7451	53.8044
	FWFARIM_17G00067	0.545698	0.44182	0.176133	0.375781	0.0860411
	FWFARIM_17G00068	50.3406	60.3636	84.5438	68.2252	42.1171
	FWFARIM_17G00069	3.8881	3.70024	3.28782	2.81836	1.63478
	FWFARIM_17G00070	27.4895	42.6356	26.3466	24.2797	11.4721
	FWFARIM_17G00071	84.8333	60.8607	69.9542	53.7785	71.873
	FWFARIM_17G00072	412.411	185.62	110.612	82.6928	417.127
	FWFARIM_17G00073	50.5225	38.8249	48.0256	42.338	43.6515
	FWFARIM_17G00074	26.6937	103.496	84.6759	128.622	119.153
	FWFARIM_17G00075	26.9666	117.579	49.8163	26.0333	20.4491
	FWFARIM_17G00076	8.41284	31.4244	43.27	27.1815	12.7341
	FWFARIM_17G00077	35.152	37.7204	26.42	32.6512	27.3467
	FWFARIM_17G00078	0.227374	0	0.117422	0.083507	0
	FWFARIM_17G00079	114.346	183.079	141.376	155.427	124.028
	FWFARIM_17G00080	47.2484	93.5553	93.6147	66.4298	160.882
	FWFARIM_17G00081	32.6737	36.9472	43.4902	52.0666	30.5302
	FWFARIM_17G00082	9.23139	7.67662	10.2891	16.43	6.69686
	FWFARIM_17G00083	1.00045	0.994095	0.176133	0.0417535	0.0286804
	FWFARIM_17G00084	0.954972	1.76728	1.46778	1.35699	0.372845
	FWFARIM_17G00085	250.907	575.249	189.578	202.087	133.937
	FWFARIM_17G00086	56.2296	84.6085	76.8821	73.3609	47.6094
	FWFARIM_17G00087	128.375	239.19	173.491	145.114	120.472
	FWFARIM_17G00088	9.16318	12.9232	7.92599	6.93108	5.47795
	FWFARIM_17G00089	59.4811	64.1743	39.0281	34.885	33.1402
	FWFARIM_17G00090	25.7842	15.1323	12.8724	6.2839	23.3602
	FWFARIM_1800G03405	3.22871	1.76728	0.234844	0.167014	0.0286804
	FWFARIM_1800G03406	1860.15	1184.52	122.97	40.2921	36.252
	FWFARIM_1805G03408	0.295586	0.773185	0.234844	0.12526	0.100381
	FWFARIM_1811G03409	0.0909497	0.331365	0.0440333	0.083507	0.0286804
	FWFARIM_1811G03410	227.579	130.005	105.298	83.6531	121.175
	FWFARIM_1812G03411	21.3277	29.4915	19.5508	13.3194	6.38138
	FWFARIM_1812G03412	195.928	379.192	397.503	321.063	312.888
	FWFARIM_1815G03413	93.8146	54.4543	19.0958	4.44675	7.90144
	FWFARIM_1815G03414	20.8275	20.2133	11.6395	6.86845	5.95117
	FWFARIM_181G00531	3.45609	2.54046	0.058711	0.0417535	0.143402
	FWFARIM_181G00532	5.5934	6.51684	6.75177	8.85174	3.72845
	FWFARIM_181G00533	0.136425	0	0	0	0.0286804
	FWFARIM_181G00534	34.288	20.8208	23.0441	24.8642	19.9759
	FWFARIM_181G00535	3.81989	12.0948	13.1366	16.2004	10.2819
	FWFARIM_181G00536	9.09497	18.1146	25.4365	21.9623	19.3449
	FWFARIM_181G00537	0.0909497	0.110455	0.205489	0.0417535	0
	FWFARIM_181G00538	0.0454748	0.22091	0.2642	0.12526	0.0573607
	FWFARIM_181G00539	17.235	22.7537	27.33	39.8328	72.0164
	FWFARIM_181G00540	172.804	168.554	127.183	146.242	91.0458
	FWFARIM_181G00541	74.1012	101.177	98.7666	152.359	73.4647
	FWFARIM_1829G03415	17.3714	27.6137	23.3376	17.4738	10.7982
	FWFARIM_182G00542	8.82212	18.8326	18.5086	11.8997	11.4721
	FWFARIM_182G00543	48.1124	118.352	203.448	163.736	142.369
	FWFARIM_182G00544	11.5961	25.8465	51.1813	39.5406	95.2618
	FWFARIM_182G00545	168.984	101.619	103.434	101.398	174.219
	FWFARIM_182G00546	6.18458	5.6332	10.3478	7.97492	8.63279
	FWFARIM_182G00547	0.0682123	0.44182	0	0.0626302	0.0860411
	FWFARIM_182G00548	12.5738	24.9628	33.524	30.835	21.1661
	FWFARIM_182G00549	12.9831	24.2449	20.7543	21.002	13.1069
	FWFARIM_182G00550	53.5694	66.4939	65.7563	54.196	52.313
	FWFARIM_182G00551	20.4864	45.397	34.8743	31.8162	15.0715
	FWFARIM_182G00552	8.66296	14.1935	13.8264	11.858	5.20549
	FWFARIM_182G00553	276.464	446.735	311.579	368.871	159.291
	FWFARIM_182G00554	0.318324	0.44182	0.469688	0	0.0430205
	FWFARIM_182G00555	111.118	134.645	118.934	127.369	162.747
	FWFARIM_182G00556	78.3304	78.2573	57.9037	92.985	70.7688
	FWFARIM_182G00557	16.4164	37.1129	37.6338	14.4467	18.6422
	FWFARIM_182G00558	62.2096	51.0302	466.107	772.022	1025.9
	FWFARIM_182G00559	37.7668	72.1271	71.6568	65.9914	44.3685
	FWFARIM_182G00560	1.63709	0.773185	0.293555	0	0.0860411
	FWFARIM_1830G03416	6.95765	8.00798	12.4174	7.87053	5.89381
	FWFARIM_1831G03417	5.00223	10.2171	6.37014	5.09393	3.62807
	FWFARIM_1831G03418	20.5546	35.5665	35.4321	38.1001	27.6335
	FWFARIM_1834G03419	0.272849	0.110455	0.381622	0.12526	0.114721
	FWFARIM_1834G03420	80.7406	140.278	97.9006	86.7638	112.241
	FWFARIM_1836G03421	2.68302	4.97047	6.12062	3.21502	2.29443
	FWFARIM_1839G03422	211.89	120.948	51.7978	40.8349	38.1879
	FWFARIM_1839G03423	6.5029	8.89162	3.77218	4.78078	2.52387
	FWFARIM_1839G03424	162.914	182.858	111.786	135.553	61.376
	FWFARIM_1839G03425	86.4931	169.935	100.293	97.4527	54.3923
	FWFARIM_1845G03426	750.176	472.14	1054.01	1514.21	428.657
	FWFARIM_1845G03427	21.2367	42.4147	3.19975	8.80999	4.18733
	FWFARIM_1845G03428	7.57156	8.50503	8.5131	8.16281	11.9884
	FWFARIM_1845G03429	169.598	114.155	132.511	133.59	298.835
	FWFARIM_1845G03430	31.5595	34.1858	52.2675	45.6157	40.6974
	FWFARIM_1845G03431	3.00134	8.28412	0.513721	1.54488	2.86804
	FWFARIM_1845G03432	13.4151	26.0674	10.3772	11.5657	18.3411
	FWFARIM_1845G03433	36.4026	37.5547	37.0026	26.3256	35.3916
	FWFARIM_1845G03434	72.4414	110.51	99.7793	93.841	61.4477
	FWFARIM_1845G03435	34.2198	54.3438	93.9376	47.766	97.0257
	FWFARIM_1846G03436	2.41017	5.30184	8.68923	5.76198	2.93974
	FWFARIM_1846G03437	2.77396	7.17957	3.30249	4.00834	2.02197
	FWFARIM_1846G03438	1088.17	1359.92	523.746	670.707	472.437
	FWFARIM_1846G03439	91.5181	190.59	81.4615	95.0727	48.9861
	FWFARIM_1846G03440	0.545698	0.88364	1.1889	0.751563	0.458886
	FWFARIM_1846G03441	363.89	979.183	264.875	347.159	193.435
	FWFARIM_1862G03442	0.0454748	0	0.0293555	0.0208767	0
	FWFARIM_1879G03443	34.2198	45.0656	46.8073	67.8077	71.9877
	FWFARIM_1879G03444	82.5368	93.4449	86.2465	83.507	62.3368
	FWFARIM_1879G03445	16.2345	15.6294	37.0026	22.0876	19.0724
	FWFARIM_1879G03446	0.500223	2.2091	1.54116	0.709809	0.229443
	FWFARIM_1879G03447	163.732	243.774	96.4475	119.29	352.596
	FWFARIM_1882G03448	0.386536	0.386592	0.249522	0.208767	0.0573607
	FWFARIM_1894G03449	0	0	0	0	0.0573607
	FWFARIM_1894G03450	0.0454748	0.110455	0	1.71189	1.14721
	FWFARIM_1894G03451	0	0.552275	0.0880665	1.2526	0.659648
	FWFARIM_1894G03452	0	0.773185	0.058711	0.688933	0.315484
	FWFARIM_1895G03453	0.591173	0.66273	0.176133	0.12526	0.200763
	FWFARIM_1897G03454	47.021	52.7975	52.4876	61.0645	35.1478
	FWFARIM_1898G03455	10.9367	14.6905	13.21	13.5073	8.57543
	FWFARIM_1898G03456	44.1788	66.77	49.2145	54.0917	43.2787
	FWFARIM_1910G03457	522.256	313.416	1221.73	1389.85	438.523
	FWFARIM_1911G03458	1.36425	3.64501	4.2859	4.96867	2.40915
	FWFARIM_1912G03459	160.481	130.226	152.428	103.632	164.195
	FWFARIM_1912G03460	75.2381	122.384	51.6804	91.4193	65.2191
	FWFARIM_1915G03461	1290.85	530.791	310.522	109.394	296.182
	FWFARIM_1915G03462	2.52385	3.86592	1.55584	1.00208	1.19023
	FWFARIM_1915G03463	1.22782	1.49114	0.557755	0.521919	0.487566
	FWFARIM_1915G03464	65.6202	67.8193	53.6912	49.1647	64.8033
	FWFARIM_1915G03465	116.279	75.5512	57.3313	37.3485	63.8281
	FWFARIM_1915G03466	231.672	188.491	186.51	139.582	124.717
	FWFARIM_1915G03467	30.9684	24.0792	18.7288	21.2734	36.1946
	FWFARIM_1915G03468	175.146	93.6658	68.4864	57.2649	143.129
	FWFARIM_1915G03469	46.6117	40.5922	61.1475	56.3463	55.7259
	FWFARIM_1915G03470	188.084	175.789	153.236	152.4	190.352
	FWFARIM_1915G03471	62.1186	52.6318	50.7703	37.6617	40.5253
	FWFARIM_1915G03472	19.1449	15.3532	7.20678	49.0395	170.519
	FWFARIM_1915G03473	38.4262	66.6043	56.3919	47.8913	31.6488
	FWFARIM_1915G03474	4.22916	6.2407	5.97384	4.34236	2.32311
	FWFARIM_1915G03475	17.0531	30.9274	36.9879	28.956	15.9893
	FWFARIM_1915G03476	40.9274	67.2118	52.4876	33.9873	36.3524
	FWFARIM_1915G03477	31.0593	38.2726	45.868	40.647	68.6321
	FWFARIM_1915G03478	4.16095	7.17957	5.0785	4.80165	6.12326
	FWFARIM_1915G03479	371.711	526.373	458.709	553.735	614.477
	FWFARIM_1915G03480	111.845	220.689	281.284	268.893	150.773
	FWFARIM_1915G03481	29.8997	51.6929	65.0811	48.3714	52.4851
	FWFARIM_1915G03482	3.22871	6.6273	10.7294	6.84757	9.83736
	FWFARIM_1915G03483	42.8828	40.0951	13.5035	15.6576	10.1815
	FWFARIM_1915G03484	12.6875	20.2685	27.5942	41.3986	40.3819
	FWFARIM_1915G03485	6.29826	16.6235	19.2572	654.737	6.4961
	FWFARIM_1915G03486	2.20553	4.4182	7.3242	5.80374	6.33836
	FWFARIM_1915G03487	12.3237	32.9708	37.1494	27.3485	51.5386
	FWFARIM_1915G03488	35.6295	29.4915	16.9088	13.2776	9.80868
	FWFARIM_1915G03489	42.3143	73.0107	35.1972	41.0019	12.2609
	FWFARIM_1915G03490	0.977709	1.65682	0.616466	0.313151	0.315484
	FWFARIM_1915G03491	166.915	360.746	126.83	85.8034	67.0977
	FWFARIM_1915G03492	155.456	202.243	141.552	161.899	97.2694
	FWFARIM_1916G03493	34.5836	75.2198	45.868	42.4216	20.4348
	FWFARIM_1916G03494	75.6246	175.9	86.3052	54.9476	54.464
	FWFARIM_1916G03495	4.04726	7.40048	5.79771	2.54696	2.56689
	FWFARIM_1916G03496	3.95631	10.4932	9.30569	5.05217	3.34126
	FWFARIM_1916G03497	231.649	342.521	314.309	305.573	245.045
	FWFARIM_1916G03498	29.786	32.3633	35.5642	60.814	23.4605
	FWFARIM_1916G03499	5.43424	4.08683	4.56478	5.88724	7.27047
	FWFARIM_1916G03500	4.4338	1.43591	4.43268	2.81836	1.2476
	FWFARIM_1916G03501	22.3736	32.9708	28.6656	25.8454	19.9042
	FWFARIM_1916G03502	11.4597	27.3928	35.1826	37.4946	14.1394
	FWFARIM_1916G03503	10.5956	12.4814	9.20295	10.1461	3.65675
	FWFARIM_1916G03504	25.2158	51.5825	65.6829	53.1731	33.6851
	FWFARIM_1916G03505	39.9042	70.3598	82.7532	76.0331	46.8924
	FWFARIM_1916G03506	516.276	543.494	2939.75	4434.1	14345.6
	FWFARIM_1916G03507	0.0682123	0.110455	0.0440333	0.083507	0.301144
	FWFARIM_1916G03508	31.3549	46.8329	55.5113	38.1418	46.0463
	FWFARIM_1916G03509	9.50424	19.9923	12.9751	11.0647	7.31349
	FWFARIM_1917G03510	69.0535	124.483	121.825	110.876	87.8479
	FWFARIM_1918G03511	8.50379	9.94095	3.81622	5.55321	3.39862
	FWFARIM_1922G03512	49.0446	39.322	10.6854	14.2797	7.55728
	FWFARIM_1924G03513	0.70486	1.43591	0.704532	0.793316	0.458886
	FWFARIM_1925G03514	14.1881	35.5665	21.3121	15.1774	8.56109
	FWFARIM_1925G03515	17.3032	34.1306	51.6804	54.5509	30.4872
	FWFARIM_1925G03516	8.77664	17.231	14.3548	13.4864	11.3144
	FWFARIM_1925G03517	12.733	29.381	10.0836	6.34653	6.36704
	FWFARIM_1925G03518	76.0339	113.934	68.5304	45.219	55.0663
	FWFARIM_1925G03519	42.7236	61.8548	67.7965	84.0498	47.7958
	FWFARIM_1925G03520	97.3389	127.741	132.305	118.329	86.1558
	FWFARIM_1925G03521	0.0454748	0	0.0293555	0.083507	0.0286804
	FWFARIM_1925G03522	92.7232	74.6123	84.3237	78.4757	78.0249
	FWFARIM_1938G03523	445.29	347.602	265.726	190.96	219.448
	FWFARIM_1938G03524	19.9635	28.2212	18.5674	14.4676	11.845
	FWFARIM_1938G03525	137.061	166.456	44.0479	51.9622	91.7055
	FWFARIM_1938G03526	1648.35	1571.55	1390.67	2375.5	1423.41
	FWFARIM_1938G03527	0.363799	0.22091	0.249522	0.334028	0.286804
	FWFARIM_1938G03528	43.8377	89.4685	83.5458	55.3234	89.0955
	FWFARIM_1938G03529	550.564	156.128	70.0275	36.6387	65.8644
	FWFARIM_1938G03530	0.295586	0	0.0733888	0.0626302	0.100381
	FWFARIM_1938G03531	232.945	195.008	156.069	148.371	170.39
	FWFARIM_1938G03532	1.81899	2.92706	1.77601	1.08559	0.80305
	FWFARIM_1938G03533	0.454748	1.43591	0.645821	0.292274	0.573607
	FWFARIM_1938G03534	18.7129	26.2883	20.2259	19.9999	13.4367
	FWFARIM_1938G03535	620.277	1031.15	751.882	716.803	557.46
	FWFARIM_1938G03536	0.227374	0.66273	0.337588	0.83507	0.143402
	FWFARIM_1938G03537	187.743	275.364	263.803	196.617	207.402
	FWFARIM_1938G03538	21.3959	64.7266	37.4283	23.7577	33.8428
	FWFARIM_1938G03539	11.8917	16.7892	29.3702	26.5552	21.9835
	FWFARIM_1938G03540	11.1413	22.9746	24.1889	18.288	18.2407
	FWFARIM_1938G03541	3.04681	8.28412	8.70391	3.46554	2.9254
	FWFARIM_1938G03542	57.4575	70.5807	58.9458	46.5343	47.2939
	FWFARIM_1938G03543	5.68435	6.68252	7.47098	4.50938	3.01144
	FWFARIM_1938G03544	10.7775	63.843	11.2138	6.76407	22.0982
	FWFARIM_1938G03545	0.0909497	0.331365	0.234844	0.12526	0.0860411
	FWFARIM_1938G03546	0	0.22091	0	0.12526	0.0573607
	FWFARIM_1938G03547	34.9929	40.3161	37.0907	36.1376	31.1899
	FWFARIM_1938G03548	22.9875	52.3556	53.1335	44.3213	27.9347
	FWFARIM_1938G03549	4.13821	0.552275	0.528399	0.12526	0.630968
	FWFARIM_193G00561	1.54614	2.04342	0.322911	0.563672	0.530587
	FWFARIM_1943G03550	348.428	480.645	407.689	378.057	219.505
	FWFARIM_1954G03551	10.5502	15.5741	9.01214	7.68264	12.7341
	FWFARIM_1954G03552	67.1436	96.2063	62.1603	59.6449	76.4475
	FWFARIM_1954G03553	63.0281	70.2493	49.4347	49.791	49.2012
	FWFARIM_1954G03554	4.36558	14.4144	11.1991	11.0647	4.28771
	FWFARIM_1954G03555	14.461	22.091	22.1928	18.6638	17.1078
	FWFARIM_1954G03556	78.4441	84.6637	66.9452	58.5175	84.7218
	FWFARIM_1954G03557	33.9242	28.7183	20.1085	45.0729	41.228
	FWFARIM_1954G03558	237.038	378.363	163.246	277.723	143.631
	FWFARIM_1954G03559	5.52519	7.17957	4.59414	4.67639	3.97223
	FWFARIM_1954G03560	20.4182	23.5269	28.4161	26.9936	32.1794
	FWFARIM_1954G03561	405.408	392.612	456.493	489.56	663.692
	FWFARIM_1954G03562	83.3554	88.4744	89.4315	98.0998	59.942
	FWFARIM_1954G03563	158.571	134.81	171.01	157.223	135.414
	FWFARIM_1954G03564	26.7392	41.6415	33.4212	39.7702	25.5255
	FWFARIM_1954G03565	109.64	93.7763	92.3377	109.102	68.9619
	FWFARIM_1954G03566	12.5511	4.52865	0.968732	0.12526	1.5344
	FWFARIM_1954G03567	4.54748	8.94685	14.3842	6.51355	4.78962
	FWFARIM_1954G03568	0.500223	0.66273	0.792599	0.083507	0.200763
	FWFARIM_1954G03569	0.0454748	0	0.0293555	0.292274	0
	FWFARIM_1961G03570	114.915	123.875	78.8489	64.53	48.7279
	FWFARIM_1964G03571	4.2519	3.64501	7.42694	3.19414	3.26956
	FWFARIM_1964G03572	2652.09	2742.43	5751.09	2060.2	3625.66
	FWFARIM_1967G03573	1.13687	0.773185	9.52586	8.68473	7.15575
	FWFARIM_1968G03574	0.250112	0.165682	0.954054	0.814193	0.530587
	FWFARIM_1968G03575	1.61436	3.09274	2.34844	4.65551	1.63478
	FWFARIM_1970G03576	0	0	0	0.0417535	0
	FWFARIM_1971G03577	15.5751	43.2983	67.4589	75.9079	45.6018
	FWFARIM_1971G03578	13.2559	21.7596	24.5265	38.8308	13.4654
	FWFARIM_1971G03579	7.70798	9.38867	0.322911	0.751563	0.172082
	FWFARIM_1976G03580	42.2689	62.5175	41.7729	23.1732	49.4449
	FWFARIM_1976G03581	0.136425	0.331365	0.293555	0.104384	0.143402
	FWFARIM_1976G03582	13.1877	52.687	35.2119	19.0187	17.0935
	FWFARIM_1976G03583	44.1788	67.1014	172.009	229.999	501.706
	FWFARIM_1976G03584	2.00089	2.31955	2.34844	2.88099	1.6778
	FWFARIM_1976G03585	49.8632	92.009	163.07	190.709	196.848
	FWFARIM_1976G03586	21.3504	9.83049	9.81942	46.7639	10.6834
	FWFARIM_1977G03587	5.52519	9.99617	4.59414	2.71398	2.73897
	FWFARIM_1978G03588	0.318324	0.110455	0.499044	0.334028	0.143402
	FWFARIM_1978G03589	48.4989	76.6557	99.6472	106.91	71.0699
	FWFARIM_1982G03590	5.66162	5.79888	4.62349	4.38412	3.72845
	FWFARIM_1982G03591	11.5961	24.6315	25.8622	18.9978	11.888
	FWFARIM_1982G03592	53.2738	61.91	65.6683	54.5509	46.6343
	FWFARIM_1982G03593	38.79	74.1705	55.0269	41.503	31.5341
	FWFARIM_1982G03594	6.00268	9.11253	11.0817	9.74944	6.45308
	FWFARIM_1982G03595	1.54614	3.31365	3.61073	2.50521	2.06499
	FWFARIM_1982G03596	5.18413	8.94685	5.8711	4.80165	3.81449
	FWFARIM_1982G03597	3.22871	5.08093	4.57946	4.92691	3.05446
	FWFARIM_1982G03598	37.5395	38.8801	39.0575	33.194	34.2157
	FWFARIM_1982G03599	18.5083	26.7301	25.2311	23.1732	21.3955
	FWFARIM_1982G03600	74.556	122.771	114.325	83.4652	82.8432
	FWFARIM_1982G03601	128.898	162.534	137.061	94.0915	126.452
	FWFARIM_1982G03602	5.72983	9.60958	9.32037	10.9603	6.76857
	FWFARIM_1982G03603	4.54748	2.87183	2.48054	1.2526	2.38047
	FWFARIM_1982G03604	157.366	183.687	64.7289	45.9915	89.2676
	FWFARIM_1982G03605	654.951	377.093	194.862	232.296	703.787
	FWFARIM_1982G03606	152.318	109.129	45.9854	17.1816	94.3154
	FWFARIM_1982G03607	25.1248	22.8642	25.6274	28.7682	33.8141
	FWFARIM_1982G03608	30.4454	35.1247	18.8609	15.1356	27.1603
	FWFARIM_1982G03609	4.13821	8.17367	4.96108	5.32357	3.2122
	FWFARIM_1982G03610	0.818547	1.54637	1.02744	1.4405	0.745689
	FWFARIM_1982G03611	75.0107	80.7426	73.7557	55.0311	93.3976
	FWFARIM_1982G03612	42.2689	11.1007	2.21634	1.12734	6.00854
	FWFARIM_1982G03613	35.8114	17.3414	15.5437	7.09809	9.01997
	FWFARIM_1982G03614	8.39011	13.6412	12.7256	8.68473	8.08786
	FWFARIM_1982G03615	10.4592	5.74366	6.37014	2.31732	2.72463
	FWFARIM_1982G03616	0.977709	1.82251	1.15954	0.939454	0.587947
	FWFARIM_1982G03617	8.98128	9.99617	13.254	11.858	16.3335
	FWFARIM_1982G03618	144.064	155.686	61.3824	51.7117	33.2836
	FWFARIM_1982G03619	33.515	113.603	104.74	89.7074	60.6876
	FWFARIM_1982G03620	50.2497	76.6557	84.1475	656.302	87.7476
	FWFARIM_1982G03621	14.2791	5.19138	3.59605	4.46762	1.47704
	FWFARIM_1982G03622	12.4601	9.00208	9.14424	15.1356	3.67109
	FWFARIM_1982G03623	381.989	191.418	133.612	372.692	73.7372
	FWFARIM_1982G03624	46.8391	38.7145	31.6599	30.1043	26.6297
	FWFARIM_1982G03625	5.57067	10.7141	7.94066	8.58034	3.32692
	FWFARIM_1982G03626	48.9082	95.2674	69.5285	53.0061	50.5778
	FWFARIM_1982G03627	58.8444	71.0778	62.3071	60.9392	119.597
	FWFARIM_1985G03628	7.9581	2.65092	4.79962	2.17118	5.16246
	FWFARIM_1985G03629	26.9666	62.8489	52.0326	47.9121	29.2109
	FWFARIM_1986G03630	56.9118	84.3876	74.0933	103.006	50.879
	FWFARIM_1986G03631	23.3513	33.9649	34.2285	47.4737	24.2206
	FWFARIM_1987G03632	44.1106	82.8412	133.832	139.749	78.2257
	FWFARIM_1987G03633	24.3745	24.5762	26.1704	23.1314	17.4663
	FWFARIM_1987G03634	107.571	104.38	110.406	116.764	77.4943
	FWFARIM_1987G03635	325.668	854.369	282.693	495.196	222.574
	FWFARIM_1987G03636	0.0909497	0.331365	0.058711	0.0417535	0.0286804
	FWFARIM_1988G03637	97.5663	100.569	141.288	184.822	245.246
	FWFARIM_1988G03638	31.7642	42.5804	51.2987	71.6699	43.2643
	FWFARIM_1989G03639	0.773072	0.773185	0.954054	0.480165	1.29062
	FWFARIM_1989G03640	0.773072	0.44182	0.176133	0	0.258123
	FWFARIM_198G00562	13.8016	14.9666	3.41992	5.13568	2.33745
	FWFARIM_1990G03641	0	0	0.0293555	0	0.0286804
	FWFARIM_1991G03642	0	0	0.058711	0	0.0860411
	FWFARIM_1991G03643	0.227374	0	0.0293555	0.208767	0.143402
	FWFARIM_1991G03644	0.0909497	0.552275	0.146778	0.083507	0.172082
	FWFARIM_1992G03645	9.4815	38.3279	17.4518	9.89558	5.30587
	FWFARIM_1992G03646	2.50112	3.86592	7.39759	3.40291	3.09748
	FWFARIM_1992G03647	32.8783	43.7402	36.1953	46.1794	20.0906
	FWFARIM_1992G03648	23.3741	46.5015	31.0434	25.8663	16.5342
	FWFARIM_1992G03649	107.275	196.72	187.185	146.597	138.555
	FWFARIM_1992G03650	11.4824	21.1521	2.04021	2.10855	1.11853
	FWFARIM_1992G03651	7.00312	15.6294	6.61967	5.3862	2.26575
	FWFARIM_1992G03652	5.54793	19.9923	8.76262	4.63464	5.32021
	FWFARIM_1992G03653	3.36514	8.17367	6.31143	4.59288	1.11853
	FWFARIM_1992G03654	123.169	167.229	84.3824	58.7054	52.8579
	FWFARIM_1992G03655	278.693	358.702	99.1042	93.1312	167.393
	FWFARIM_1992G03656	0.500223	0.773185	0.322911	0.12526	0.458886
	FWFARIM_1992G03657	11.0959	15.3532	5.4748	2.92274	4.76094
	FWFARIM_1992G03658	31.0593	34.9038	33.612	23.0062	17.0505
	FWFARIM_1992G03659	184.946	170.708	117.994	101.607	76.72
	FWFARIM_1992G03660	0.0454748	0.331365	0	0	0.0286804
	FWFARIM_1992G03661	4.91128	7.29003	6.07659	3.19414	7.84408
	FWFARIM_1992G03662	294.7	277.352	299.015	198.517	133.02
	FWFARIM_1993G03663	15.5069	30.0437	21.0773	13.2567	8.54675
	FWFARIM_1993G03664	11.2323	18.7773	19.2572	10.8559	13.3937
	FWFARIM_1993G03665	40.0861	43.7954	58.9605	46.1585	32.7817
	FWFARIM_1993G03666	7.13955	12.371	9.4965	6.09601	7.19877
	FWFARIM_1995G03667	3.75167	6.51684	4.47671	4.15447	3.2839
	FWFARIM_1996G03668	12.4374	20.4342	19.1398	13.9874	12.6624
	FWFARIM_1996G03669	47.0665	72.2928	77.7187	74.7179	55.6399
	FWFARIM_1996G03670	50.568	71.9062	63.3492	53.7159	40.2816
	FWFARIM_1997G03671	0.0909497	0.66273	0.146778	0.0417535	0.0573607
	FWFARIM_1998G03672	3.27419	2.43001	1.36503	0.96033	1.06117
	FWFARIM_2018G03673	371.461	492.077	173.638	348.516	89.1959
	FWFARIM_2018G03674	88.0393	112.388	17.4372	38.622	22.1126
	FWFARIM_2019G03675	11.0276	27.0615	26.3466	22.4634	9.99511
	FWFARIM_2019G03676	3.31966	7.51094	3.90428	1.71189	1.8929
	FWFARIM_2019G03677	17.6442	31.2588	19.2279	17.1189	12.4616
	FWFARIM_2019G03678	28.6037	47.8822	34.7276	34.2587	20.234
	FWFARIM_2019G03679	38.4944	60.8607	76.5151	83.6531	42.2892
	FWFARIM_2022G03680	990.487	1055.18	502.258	615.593	686.493
	FWFARIM_2022G03681	189.744	232.839	237.647	225.74	152.379
	FWFARIM_2022G03682	700.153	671.677	612.018	877.763	532.408
	FWFARIM_2022G03683	25.8297	35.6769	17.5986	11.0856	10.9272
	FWFARIM_2022G03684	49.1356	65.9416	80.4194	68.5175	46.7203
	FWFARIM_2022G03685	3010.46	2201.59	1683.86	1445.78	2618.4
	FWFARIM_2022G03686	74.7379	97.9735	60.5017	61.1897	59.354
	FWFARIM_2022G03687	5.45698	8.39458	5.97384	112.964	49.5166
	FWFARIM_2022G03688	9.73161	8.28412	14.6337	10.7724	17.7675
	FWFARIM_2022G03689	270.234	158.503	352.501	677.931	269.309
	FWFARIM_2022G03690	121.054	94.3285	125.774	123.945	235.15
	FWFARIM_2022G03691	5.82078	6.51684	16.3363	32.2755	55.3244
	FWFARIM_2026G03692	5.86625	8.89162	1.90811	2.0668	0.83173
	FWFARIM_2026G03693	313.685	528.693	4.85834	1.04384	11.0706
	FWFARIM_2026G03694	0.136425	0.110455	0.058711	0.0417535	0.0286804
	FWFARIM_202G00563	4.22916	3.53456	0.631143	0.96033	1.10419
	FWFARIM_2032G03695	1.59162	5.41229	0.146778	0	0.200763
	FWFARIM_2032G03696	81.3545	109.571	114.736	92.2543	88.3642
	FWFARIM_2034G03697	119.69	223.119	97.607	52.4841	91.7341
	FWFARIM_2034G03698	39.0629	63.7877	44.4296	40.1877	44.8704
	FWFARIM_2035G03699	1.75078	4.08683	4.96108	3.46554	2.60991
	FWFARIM_2035G03700	0.500223	1.76728	1.52649	0.501042	0.860411
	FWFARIM_2036G03701	1.86447	4.74956	2.58328	2.04592	2.13669
	FWFARIM_2036G03702	1.04592	1.87773	1.40906	1.04384	0.960792
	FWFARIM_2037G03703	0.954972	2.2091	1.08615	0.584549	0.430205
	FWFARIM_2037G03704	6.5029	10.2723	17.3931	10.8768	7.72936
	FWFARIM_2037G03705	6.1391	13.586	22.8386	12.3173	9.83736
	FWFARIM_2037G03706	32.6964	62.5175	69.8661	69.9997	44.9708
	FWFARIM_2037G03707	2.81944	10.3828	9.83409	4.61376	5.56399
	FWFARIM_2037G03708	0.272849	0.552275	0.352266	0.12526	0.114721
	FWFARIM_2037G03709	15.4614	27.5033	35.1972	24.1544	13.9387
	FWFARIM_2037G03710	45.6113	71.7405	60.1054	66.8682	43.6085
	FWFARIM_2037G03711	25.2158	37.6651	25.7007	24.0709	30.731
	FWFARIM_2037G03712	184.719	251.506	202.436	172.004	186.322
	FWFARIM_2037G03713	38.9265	43.4088	24.3357	32.8182	9.59358
	FWFARIM_2037G03714	54.3424	79.638	69.279	69.958	69.2201
	FWFARIM_2037G03715	3.54704	5.08093	3.24378	2.67222	1.80686
	FWFARIM_2037G03716	107.389	96.9794	87.8317	72.1709	107.537
	FWFARIM_2037G03717	0.0909497	0	0.058711	0	0.0573607
	FWFARIM_2037G03718	0.636648	0.773185	0.616466	0.417535	0.172082
	FWFARIM_2037G03719	2.45564	4.52865	3.3612	1.46137	0.717009
	FWFARIM_2037G03720	0.136425	0.44182	0.2642	0.250521	0.0860411
	FWFARIM_2037G03721	1054.93	1085.83	426.594	621.939	339.575
	FWFARIM_2037G03722	22.6237	34.7381	29.0326	38.9769	18.5562
	FWFARIM_2037G03723	18.1445	24.0792	29.561	27.4947	19.646
	FWFARIM_2037G03724	68.4851	115.536	135.916	117.014	84.2916
	FWFARIM_2037G03725	0.954972	2.65092	2.46586	2.04592	0.874751
	FWFARIM_2037G03726	0.841284	2.09864	2.71538	1.50313	0.917772
	FWFARIM_2037G03727	0.386536	1.43591	0.660499	0.208767	0.301144
	FWFARIM_2037G03728	1.77352	3.09274	2.17231	0.668056	0.645308
	FWFARIM_2037G03729	4.27463	12.0396	8.58648	6.93108	7.672
	FWFARIM_2038G03730	3.13776	13.586	17.4665	9.06051	3.64241
	FWFARIM_2038G03731	8.41284	22.2014	16.3804	14.9686	8.43203
	FWFARIM_2038G03732	83.4918	99.9065	43.8865	44.9476	34.0436
	FWFARIM_203G00564	213.595	482.136	430.366	286.951	247.655
	FWFARIM_203G00565	153.182	234.496	323.439	244.467	198.009
	FWFARIM_203G00566	37.5167	59.4248	80.801	87.1604	34.6602
	FWFARIM_2040G03733	1.77352	2.87183	2.36312	3.92483	0.673988
	FWFARIM_2043G03734	2.77396	2.98228	2.14295	1.02296	2.53821
	FWFARIM_2043G03735	37.062	60.7502	67.1214	58.9559	53.2021
	FWFARIM_2043G03736	36.8346	53.902	58.4174	53.3818	48.7853
	FWFARIM_2044G03737	23.8516	36.3397	46.778	31.0437	27.8917
	FWFARIM_2044G03738	88.2212	100.293	138.543	123.549	116.069
	FWFARIM_2044G03739	26.4209	12.0396	13.8118	9.8747	15.8889
	FWFARIM_2049G03740	1.95542	4.19729	2.36312	2.58872	1.00381
	FWFARIM_2049G03741	0.636648	1.43591	1.0568	0.375781	0.688329
	FWFARIM_2049G03742	58.4352	87.2042	89.2848	65.4904	64.7603
	FWFARIM_2049G03743	7.63977	12.371	12.5788	22.3381	9.26376
	FWFARIM_2049G03744	0.727597	6.07502	2.27505	1.27348	1.08985
	FWFARIM_2049G03745	10.3228	19.3296	15.7786	13.5908	10.2819
	FWFARIM_2049G03746	1.81899	5.96457	4.22719	2.17118	2.26575
	FWFARIM_2049G03747	9.36782	27.4481	43.0645	41.6282	51.7394
	FWFARIM_2049G03748	8.32189	9.83049	7.48565	5.51146	2.78199
	FWFARIM_2049G03749	0.454748	0.552275	0.616466	0.793316	0.143402
	FWFARIM_2049G03750	24.1244	51.6929	44.0186	36.8057	31.4193
	FWFARIM_2049G03751	74.1467	129.398	107.632	80.1876	99.908
	FWFARIM_2049G03752	85.9474	139.505	113.987	97.1604	62.6236
	FWFARIM_2049G03753	130.217	174.961	192.029	188.246	152.035
	FWFARIM_2049G03754	28.6037	31.0378	29.106	35.1356	20.6068
	FWFARIM_2049G03755	148.498	293.7	176.03	113.173	95.5199
	FWFARIM_2049G03756	18.3946	27.2824	22.8239	13.1732	12.562
	FWFARIM_2049G03757	108.73	145.083	122.075	102.588	92.6949
	FWFARIM_2049G03758	43.9287	86.3205	58.2707	65.386	35.621
	FWFARIM_2049G03759	11.687	26.951	19.6535	17.9958	22.4567
	FWFARIM_2049G03760	15.0976	16.5682	22.2221	23.1106	16.6059
	FWFARIM_2049G03761	4.50201	8.28412	9.68732	7.26511	3.67109
	FWFARIM_2049G03762	13.9608	21.3178	22.545	18.5594	8.41769
	FWFARIM_2055G03763	24.8293	26.8406	46.411	53.4862	58.0921
	FWFARIM_2055G03764	2.77396	5.08093	3.4933	2.54696	1.80686
	FWFARIM_2055G03765	3.13776	6.40639	4.96108	2.29644	3.48466
	FWFARIM_2055G03766	105.206	180.262	142.139	157.223	77.0928
	FWFARIM_2055G03767	45.8386	93.3897	90.1361	58.4966	80.3911
	FWFARIM_2055G03768	10.5729	13.2546	8.65987	2.23381	7.84408
	FWFARIM_2055G03769	4555.12	2046.84	1596.76	1426.8	1548.6
	FWFARIM_2055G03770	6.38921	7.73185	7.64711	40.5218	4.00091
	FWFARIM_2055G03771	0.272849	0.66273	0.117422	0.12526	0
	FWFARIM_2055G03772	0.227374	0.44182	0.0880665	0.083507	0.0573607
	FWFARIM_2055G03773	0.136425	0.552275	0.0880665	0.083507	0.114721
	FWFARIM_2055G03774	29.1039	51.2511	38.9694	29.7076	22.299
	FWFARIM_2055G03775	12.2782	41.5311	4.53542	3.84132	2.45217
	FWFARIM_2055G03776	23.2831	59.9218	50.9318	40.5009	24.7655
	FWFARIM_2055G03777	3.63799	4.19729	6.44353	11.6701	3.18352
	FWFARIM_2055G03778	16.0526	47.4956	85.4685	95.8451	102.604
[truncated: 8,262 more rows]

## Sheet: SupDatasetS4
	Supplemental Dataset S4. Protein abundance in floating and streamer biofilms. Values were normalized at the community-level (only uniquely mapping proteins are shown).
	Locus ID	F1	F2	S1	S3	S4
	AILUNK_100766G0001	0	18.7564	0	0	0
	AILUNK_101234G0003	0	12.5043	0	0	0
	AILUNK_102416G0002	0	18.7564	0	0	0
	AILUNK_117192G0005	11.5538	56.2693	0	0	0
	AILUNK_127548G0007	0	62.5215	0	0	0
	AILUNK_128241G0006	0	0	17.3859	24.0781	0
	AILUNK_128241G0007	0	0	0	0	10.6585
	AILUNK_135650G0002	0	37.5129	0	0	0
	AILUNK_137699G0023	0	37.5129	0	0	37.3049
	AILUNK_140189G0016	0	25.0086	0	0	0
	AILUNK_164400G0009	0	130.253	0	0	0
	AILUNK_168579G0007	40.4384	43.765	0	0	0
	AILUNK_170577G0027	0	43.765	0	0	42.6342
	AILUNK_172907G0002	0	25.0086	0	0	0
	AILUNK_180327G0001	0	68.7736	0	0	0
	AILUNK_192283G0004	0	0	13.0395	0	0
	AILUNK_192283G0006	0	22.9245	0	14.4468	13.3232
	AILUNK_199519G0004	0	21.8825	0	0	0
	AILUNK_202035G0002	0	12.5043	0	0	0
	AILUNK_203221G0003	0	0	8.69297	0	0
	AILUNK_203221G0012	0	25.0086	0	0	0
	AILUNK_207679G0006	0	0	0	0	15.9878
	AILUNK_207679G0019	0	31.2607	0	0	0
	AILUNK_208966G0017	0	0	26.0789	0	0
	AILUNK_249399G0018	0	18.7564	0	0	0
	AILUNK_251384G0012	0	18.7564	0	0	0
	AILUNK_252188G0005	0	37.5129	0	0	15.9878
	AILUNK_272224G0016	0	190.691	0	0	0
	AILUNK_273904G0026	0	50.0172	0	0	10.6585
	AILUNK_308297G0012	0	25.0086	0	0	0
	AILUNK_308297G0016	96.7632	152.136	0	0	0
	AILUNK_313971G0001	0	0	8.69297	28.8937	85.2683
	AILUNK_314887G0006	0	50.0172	0	0	0
	AILUNK_319232G0008	0	12.9211	0	0	0
	AILUNK_320175G0003	0	0	8.69297	0	0
	AILUNK_323426G0010	0	0	0	105.943	0
	AILUNK_323426G0011	0	0	0	457.483	0
	AILUNK_324228G0001	0	0	323.813	43.3405	306.433
	AILUNK_32711G0008	41.4012	165.682	0	0	0
	AILUNK_32711G0009	0	178.186	0	0	0
	AILUNK_329864G0007	75.0998	31.2607	0	0	0
	AILUNK_331099G0011	14.4423	16.6724	0	0	0
	AILUNK_331099G0014	0	18.7564	0	0	0
	AILUNK_335853G0001	8.66536	0	0	0	0
	AILUNK_350593G0007	167.53	356.373	0	0	31.9756
	AILUNK_350593G0017	0	0	0	0	10.6585
	AILUNK_354071G0017	0	0	8.69297	0	0
	AILUNK_374355G0007	0	0	0	101.128	0
	AILUNK_374808G0033	0	0	0	33.7093	0
	AILUNK_374808G0052	0	0	0	33.7093	0
	AILUNK_375309G0004	0	0	0	9.63122	0
	AILUNK_376898G0039	0	0	0	0	10.6585
	AILUNK_379629G0001	0	0	99.9691	0	159.878
	AILUNK_381110G0001	0	0	0	38.5249	0
	AILUNK_386095G0003	0	0	34.7719	0	0
	AILUNK_394798G0001	0	0	0	28.8937	0
	AILUNK_401364G0007	0	0	0	33.7093	0
	AILUNK_406117G0004	17.3307	75.0258	91.2762	28.8937	31.9756
	AILUNK_415497G0006	0	0	0	24.0781	0
	AILUNK_420267G0001	0	0	0	105.943	0
	AILUNK_421014G0009	0	0	0	52.9717	0
	AILUNK_428702G0002	46.2153	0	0	0	0
	AILUNK_434763G0022	0	0	0	0	26.6463
	AILUNK_443403G0006	0	0	8.69297	0	0
	AILUNK_444140G0001	0	0	0	0	53.2927
	AILUNK_448505G0016	0	0	0	19.2624	0
	AILUNK_455719G0004	63.546	0	0	0	37.3049
	AILUNK_456098G0007	0	0	0	109.154	0
	AILUNK_456098G0012	0	0	0	77.0498	0
	AILUNK_456098G0037	0	174.539	0	282.516	227.826
	AILUNK_456098G0054	0	0	8.69297	0	0
	AILUNK_458228G0001	0	0	0	7.22342	0
	AILUNK_458228G0002	0	92.7402	0	0	0
	AILUNK_459686G0004	19.2564	33.3448	43.4648	77.0498	42.6342
	AILUNK_461560G0020	0	0	0	14.4468	0
	AILUNK_463667G0009	23.1076	12.5043	0	0	0
	AILUNK_465224G0007	17.3307	18.7564	0	0	0
	AILUNK_473104G0002	0	0	0	0	10.6585
	AILUNK_473523G0003	0	0	0	0	21.3171
	AILUNK_484403G0008	129.98	0	17.3859	115.575	0
	AILUNK_487223G0013	0	0	0	0	15.9878
	AILUNK_487267G0006	0	0	0	14.4468	0
	AILUNK_488112G0019	0	0	0	0	74.6098
	AILUNK_489057G0015	0	0	0	149.284	0
	AILUNK_489876G0008	0	16.6724	0	0	0
	AILUNK_501179G0020	0	112.539	39.1184	0	37.3049
	AILUNK_502548G0016	0	0	0	14.4468	0
	AILUNK_502548G0054	0	0	0	16.8546	0
	AILUNK_50367G0005	63.546	0	0	0	0
	AILUNK_506410G0002	115.538	18.7564	0	0	0
	AILUNK_512498G0032	0	0	0	28.8937	0
	AILUNK_512498G0034	0	0	0	36.1171	0
	AILUNK_512498G0057	0	0	0	33.7093	0
	AILUNK_512527G0045	0	0	0	65.0107	26.6463
	AILUNK_512527G0055	0	0	0	86.681	0
	AILUNK_512527G0056	0	0	0	57.7873	0
	AILUNK_512527G0108	0	0	0	52.9717	0
	AILUNK_513269G0006	57.7691	50.0172	0	0	0
	AILUNK_513750G0003	54.8806	0	0	0	0
	AILUNK_522091G0020	0	0	0	19.2624	0
	AILUNK_523454G0001	0	25.0086	0	0	0
	AILUNK_524940G0002	103.984	0	0	0	0
	AILUNK_534007G0021	0	0	0	48.1561	0
	AILUNK_538978G0001	0	0	0	73.8394	61.2866
	AILUNK_539209G0024	0	0	0	40.9327	0
	AILUNK_54653G0006	0	50.0172	0	0	58.622
	AILUNK_548552G0008	0	31.2607	0	0	0
	AILUNK_556192G0008	0	0	0	370.802	0
	AILUNK_556192G0009	0	0	0	144.468	0
	AILUNK_567861G0029	0	37.5129	0	0	26.6463
	AILUNK_570096G0013	248.407	0	0	0	0
	AILUNK_573453G0010	11.5538	43.765	0	0	0
	AILUNK_579141G0010	0	0	0	14.4468	0
	AILUNK_595484G0005	0	0	0	52.9717	0
	AILUNK_628222G0107	0	0	0	19.2624	0
	AILUNK_641307G0017	0	0	0	156.507	0
	AILUNK_641307G0018	0	0	0	146.876	0
	AILUNK_642625G0013	0	0	0	48.1561	0
	AILUNK_642625G0017	0	0	0	77.0498	0
	AILUNK_642625G0021	0	0	0	33.7093	58.622
	AILUNK_642625G0022	0	0	0	52.9717	0
	AILUNK_642625G0023	0	0	0	12.5206	0
	AILUNK_642625G0027	0	0	0	26.4859	0
	AILUNK_642625G0028	209.894	101.076	64.4729	231.149	63.9512
	AILUNK_642625G0042	0	0	0	9.63122	0
	AILUNK_642625G0135	0	0	0	269.674	0
	AILUNK_642625G0141	0	0	0	9.63122	0
	AILUNK_643502G0012	0	0	126.048	62.6029	85.2683
	AILUNK_646499G0037	0	0	0	19.2624	0
	AILUNK_655743G0006	0	0	0	19.2624	0
	AILUNK_655743G0042	0	0	0	9.63122	0
	AILUNK_65780G0003	0	18.7564	0	0	0
	AILUNK_658428G0020	0	43.765	0	0	21.3171
	AILUNK_658428G0021	0	50.0172	0	0	0
	AILUNK_668201G0002	0	0	0	14.4468	0
	AILUNK_672273G0021	0	0	0	9.63122	0
	AILUNK_672273G0027	0	0	0	19.2624	0
	AILUNK_672273G0062	54.8806	51.8928	0	0	20.9618
	AILUNK_685003G0003	46.2153	0	0	0	0
	AILUNK_692259G0001	0	1047.23	0	0	0
	AILUNK_692259G0002	0	246.96	0	0	0
	AILUNK_692259G0003	0	1509.89	0	0	0
	AILUNK_692259G0004	0	321.986	0	0	0
	AILUNK_696867G0001	0	31.2607	0	0	0
	AILUNK_696867G0003	0	631.467	0	0	0
	AILUNK_697609G0001	0	0	0	62.6029	0
	AILUNK_701418G0001	2675.67	0	0	149.284	0
	AILUNK_713378G0001	0	15.6304	0	0	0
	AILUNK_714287G0010	63.546	0	0	0	0
	AILUNK_714714G0011	28.8845	0	0	0	0
	AILUNK_716890G0002	40.4384	0	0	0	0
	AILUNK_717021G0015	0	12.5043	0	0	0
	AILUNK_718986G0005	5118.34	1444.25	252.096	216.702	26.6463
	AILUNK_722275G0012	0	0	0	14.4468	0
	AILUNK_725124G0004	74.137	0	0	0	0
	AILUNK_727353G0001	0	12.5043	0	0	0
	AILUNK_73889G0007	0	68.7736	0	0	21.3171
	AILUNK_77319G0007	28.8845	15.6304	0	0	0
	AILUNK_77915G0007	297.511	0	0	0	0
	AILUNK_80439G0010	0	12.5043	0	0	0
	AILUNK_89038G0006	0	233.935	0	147.679	134.564
	AILUNK_98036G0056	0	0	0	0	26.6463
	AMDV1_14435G0016	0	0	0	300.976	0
	AMDV1_9688G0003	0	0	0	197.44	0
	AMDVIR_17422G0001	0	43.765	0	0	0
	AMDVIR_17850G0009	0	18.7564	0	0	0
	C75L2_26G0001	0	31.2607	0	0	0
	C75L2_2G0017	106.873	262.59	0	0	0
	C75L2_2G0019	0	18.7564	0	0	0
	C75L2_2G0020	658.567	343.868	0	0	0
	C75L2_2G0058	17.3307	0	0	0	0
	C75L2_2G0070	0	25.0086	0	0	0
	C75L2_2G0093	80.8767	56.2693	0	0	0
	C75L2_34G0019	349.503	0	0	0	0
	C75L2_34G0033	0	25.0086	0	0	0
	C75L2_34G0034	0	62.5215	0	0	0
	C75L2_34G0044	0	50.0172	0	0	0
	C75L2_37G0001	0	106.287	0	0	0
	C75L2_37G0007	0	1017.82	0	0	0
	C75L2_37G0041	0	31.2607	0	0	0
	C75L2_43G0002	86.6536	125.043	0	0	0
	C75L2_55G0008	57.7691	68.7736	0	0	0
	C75L2_62G0006	0	50.0172	0	0	0
	C75L2_62G0007	75.0998	125.043	0	0	0
	C75L2_62G0009	0	93.7822	0	0	0
	C75L2_62G0017	1305.58	1375.47	30.4254	0	0
	C75L2_65G0005	0	43.765	0	0	0
	C75L2_65G0006	231.076	243.834	0	0	0
	C75L2_65G0007	23.1076	81.2779	0	0	0
	C75L2_65G0008	150.2	31.2607	0	0	0
	C75L2_68G0009	54222.1	82606.5	20254.6	9096.69	10333.5
	C75L2_68G0010	2302.1	1919.41	460.727	137.245	47.9634
	C75L2_68G0011	964.744	650.224	0	101.128	0
	C75L2_71G0004	0	112.539	0	0	0
	C75L2_71G0005	0	25.0086	0	0	0
	C75L2_71G0007	0	87.5301	0	0	0
	C75L2_71G0009	0	56.2693	0	0	0
	C75L2_71G0015	0	50.0172	0	0	0
	C75L2_76G0032	0	50.0172	0	0	0
	C75L2_80G0001	0	350.12	0	0	0
	C75L2_80G0002	0	137.547	0	0	0
	C75L2_80G0003	0	131.295	0	0	0
	C75L2_82G0005	167.53	162.556	0	0	0
	C75L2_82G0006	23.1076	62.5215	0	0	0
	C75L2_82G0007	213.746	250.086	0	0	0
	C75L2_82G0008	75.0998	50.0172	0	0	0
	C75L2_85G0001	0	56.2693	0	0	0
	C75L2_85G0002	0	1366.09	0	0	0
	C75L2_85G0003	0	1094.13	0	0	0
	CGFER1_1G0050	23.1076	0	0	0	0
	CGFER1_1G0106	92.4305	21.8825	0	55.3795	39.9695
	CGFER1_1G0149	28.8845	0	0	0	0
	CGFER1_1G0232	155.976	0	0	0	0
	CGFER1_1G0237	51.9922	0	0	52.9717	0
	CGFER1_1G0250	34.6614	0	0	0	0
	CGFER1_1G0283	14.4423	0	0	12.039	11.5467
	CGFER1_1G0300	161.753	0	0	0	0
	CGFER1_1G0321	306.176	0	0	0	0
	CGFER1_1G0328	11.5538	0	0	0	0
	CGFER1_1G0338	75.0998	0	0	0	0
	CGFER1_1G0344	75.0998	0	8.69297	0	0
	CGFER1_1G0372	40.4384	0	0	0	0
	CGFER1_1G0374	248.407	9.37822	78.2367	69.8263	33.752
	CGFER1_1G0441	46.2153	0	0	0	0
	CGFER1_1G0442	34.6614	0	0	0	0
	CGFER1_1G0456	51.9922	0	0	14.4468	0
	CGFER1_1G0459	17.3307	0	0	0	0
	CGFER1_1G0467	283.068	0	0	0	0
	CGFER1_1G0476	57.7691	87.5301	0	0	0
	CGFER1_1G0481	17.3307	0	0	0	0
	CGFER1_1G0482	69.3229	0	0	0	0
	CGFER1_1G0495	0	0	0	50.5639	15.9878
	CGFER1_1G0496	279.699	0	0	195.434	0
	CGFER1_1G0515	98.2074	0	8.69297	0	0
	CGFER1_1G0557	23.1076	0	0	0	0
	CGFER1_1G0558	23.1076	0	0	0	0
	CGFER1_1G0567	649.902	129.732	525.2	463.502	259.802
	CGFER1_1G0620	106.873	0	84.032	73.8394	0
	CGFER1_1G0629	11.5538	0	0	0	0
	CGFER1_1G0663	63.546	0	23.9057	0	0
	CGFER1_1G0681	92.4305	0	0	0	0
	CGFER1_1G0683	0	0	0	9.63122	0
	CGFER1_1G0694	368.278	0	0	223.926	0
	CGFER1_1G0717	34.6614	0	0	0	0
	CGFER1_1G0757	21.9522	0	0	81.0628	0
	CGFER1_1G0764	34.6614	0	0	0	0
	CGFER1_1G0766	210.857	0	0	0	0
	CGFER1_1G0767	23.1076	0	0	0	0
	CGFER1_1G0772	80.8767	0	0	0	0
	CGFER1_1G0783	40.4384	0	0	31.3015	0
	CGFER1_1G0787	51.9922	0	0	0	0
	CGFER1_1G0795	0	12.5043	0	0	0
	CGFER1_1G0805	77.9882	0	0	0	0
	CGFER1_1G0826	57.7691	0	0	0	0
	CGFER1_1G0839	51.9922	0	0	0	0
	CGFER1_1G0863	28.8845	0	17.3859	0	0
	CGFER1_1G0916	17.3307	0	17.3859	0	7.9939
	CGFER1_1G0917	92.4305	0	0	0	0
	CGFER1_1G0918	23.1076	0	0	0	0
	CGFER1_1G0921	63.546	0	0	0	0
	CGFER1_1G0936	50.5479	0	0	0	0
	CGFER1_1G0937	34.6614	0	0	0	0
	CGFER1_1G0947	92.4305	0	0	0	0
	CGFER1_1G0948	46.2153	0	0	0	0
	CGFER1_1G0951	63.546	0	0	43.3405	33.752
	CGFER1_1G0964	23.1076	0	0	0	0
	CGFER1_1G0968	69.3229	0	0	0	0
	CGFER1_1G1012	127.092	0	0	0	0
	CGFER1_1G1016	140.957	0	0	0	0
	CGFER1_1G1018	329.284	0	0	72.2342	26.6463
	CGFER1_1G1019	132.869	0	13.0395	120.39	0
	CGFER1_1G1020	0	0	86.9297	86.681	128.791
	CGFER1_1G1028	57.7691	0	0	0	0
	CGFER1_1G1058	599.354	0	79.3233	163.731	71.9451
	CGFER1_1G1059	323.507	0	0	115.575	0
	CGFER1_1G1060	75.0998	0	0	0	0
	CGFER1_1G1061	17.3307	0	0	33.7093	0
	CGFER1_1G1065	75.0998	0	0	0	0
	CGFER1_1G1066	63.546	0	0	0	0
	CGFER1_1G1082	17.3307	0	0	0	0
	CGFER1_1G1084	80.8767	0	0	0	0
	CGFER1_1G1085	1025.4	266.967	447.688	513.103	180.307
	CGFER1_1G1089	11.5538	0	0	0	0
	CGFER1_1G1104	23.1076	0	0	0	0
	CGFER1_1G1120	20.2192	0	0	0	0
	CGFER1_1G1155	150.2	0	0	0	0
	CGFER1_1G1179	92.4305	46.8911	139.087	214.295	146.555
	CGFER1_1G1219	132.869	0	0	0	0
	CGFER1_1G1220	132.869	0	0	0	0
	CGFER1_1G1225	51.9922	0	0	0	0
	CGFER1_1G1248	196.415	0	0	0	0
	CGFER1_1G1260	51.9922	0	0	0	0
	CGFER1_1G1269	57.7691	0	0	0	0
	CGFER1_1G1281	23.1076	0	0	21.6702	0
	CGFER1_1G1284	40.4384	0	0	0	0
	CGFER1_1G1341	66.4344	0	0	36.1171	0
	CGFER1_1G1349	57.7691	0	0	0	0
	CGFER1_1G1356	17.3307	0	0	0	0
	CGFER1_1G1409	17.3307	0	0	0	0
	CGFER1_1G1427	23.1076	0	0	0	0
	CGFER1_1G1428	144.423	0	0	0	0
	CGFER1_1G1454	612.352	0	63.024	175.77	0
	CGFER1_1G1455	381.276	0	0	0	151.884
	CGFER1_1G1481	80.8767	0	0	0	0
	CGFER1_1G1490	0	0	0	52.9717	0
	CGFER1_1G1494	20.2192	0	0	0	0
	CGFER1_1G1499	28.8845	0	0	0	0
	CGFER1_1G1504	92.4305	0	0	0	0
	CGFER1_1G1522	28.8845	0	0	0	0
	CGFER1_1G1537	17.3307	0	0	0	0
	CGFER1_1G1540	32.3507	0	0	0	0
	CGFER1_1G1545	75.0998	0	0	56.9847	0
	CGFER1_1G1549	230.499	0	0	0	0
	CGFER1_1G1552	17.3307	0	0	0	0
	CGFER1_1G1558	24.5519	0	0	11.2364	0
	CGFER1_1G1582	265.738	0	0	0	0
	CGFER1_1G1587	11.5538	0	0	0	0
	CGFER1_1G1593	8.66536	0	0	0	0
	CGFER1_1G1624	80.8767	0	0	0	0
	CGFER1_1G1648	387.053	0	99.9691	115.575	71.9451
	CGFER1_1G1649	17.3307	0	0	0	0
	CGFER1_1G1698	132.869	0	0	0	0
	CGFER1_1G1700	75.0998	0	0	0	0
	CGFER1_1G1701	144.423	0	0	19.2624	0
	CGFER1_1G1708	114.575	0	0	163.731	0
	CGFER2_1010G0002	0	0	0	86.681	159.878
	CGFER2_103G0004	0	0	0	33.7093	0
	CGFER2_103G0005	0	0	0	24.0781	0
	CGFER2_103G0007	0	10.4202	0	38.5249	15.9878
	CGFER2_104G0012	14.4423	0	43.4648	91.4966	143.89
	CGFER2_107G0011	0	0	0	52.9717	0
	CGFER2_10G0011	0	0	13.0395	57.7873	15.9878
	CGFER2_10G0029	0	0	0	81.8654	53.2927
	CGFER2_10G0035	0	0	0	9.63122	0
	CGFER2_10G0039	0	0	26.0789	72.2342	31.9756
	CGFER2_10G0040	0	0	0	14.4468	0
	CGFER2_10G0041	0	0	0	72.2342	0
	CGFER2_10G0054	0	81.2779	43.4648	264.859	95.9268
	CGFER2_10G0056	0	153.178	362.931	464.706	508.057
	CGFER2_118G0003	0	0	0	0	10.6585
	CGFER2_118G0011	0	50.0172	30.4254	130.021	69.2805
	CGFER2_118G0013	230.113	358.978	788.162	969.944	639.956
	CGFER2_118G0015	0	0	217.324	187.809	181.195
	CGFER2_11G0004	0	12.5043	34.7719	129.219	119.909
	CGFER2_11G0006	0	0	52.1578	134.837	186.524
	CGFER2_11G0007	0	0	0	9.63122	0
	CGFER2_11G0009	0	62.5215	0	250.412	122.573
	CGFER2_11G0011	0	0	34.7719	57.7873	0
	CGFER2_11G0013	0	137.235	186.899	341.507	201.358
	CGFER2_11G0024	0	0	0	19.2624	15.9878
	CGFER2_11G0032	0	0	0	44.9457	47.9634
	CGFER2_11G0044	0	0	0	33.7093	42.6342
	CGFER2_11G0047	0	37.5129	60.8508	110.759	0
	CGFER2_11G0059	0	0	0	48.1561	0
	CGFER2_11G0060	0	0	0	38.5249	53.2927
	CGFER2_11G0061	0	0	256.443	471.93	287.781
	CGFER2_12G0011	0	0	0	81.8654	47.9634
	CGFER2_12G0012	8.66536	50.0172	269.482	334.685	223.829
	CGFER2_12G0013	0	50.0172	113.009	125.206	69.2805
	CGFER2_12G0016	0	18.7564	13.0395	0	0
	CGFER2_12G0018	0	0	0	86.681	0
	CGFER2_12G0031	49.1037	33.3448	143.434	182.993	95.9268
	CGFER2_12G0032	0	0	0	43.3405	0
	CGFER2_12G0038	28.8845	43.765	91.2762	81.8654	111.915
	CGFER2_12G0054	121.315	206.321	104.316	154.1	266.463
	CGFER2_12G0058	0	37.5129	86.9297	260.043	138.561
	CGFER2_12G0062	0	0	0	0	63.9512
	CGFER2_138G0013	0	0	0	190.217	0
	CGFER2_152G0007	0	0	43.4648	96.3122	85.2683
	CGFER2_154G0008	0	0	0	24.0781	0
	CGFER2_15G0007	0	0	0	14.4468	0
	CGFER2_15G0008	0	0	13.0395	67.4185	0
	CGFER2_15G0015	0	35.9499	86.9297	134.837	53.2927
	CGFER2_15G0016	0	0	47.8113	62.6029	37.3049
	CGFER2_15G0032	0	0	0	48.1561	0
	CGFER2_15G0038	0	0	52.1578	91.4966	58.622
	CGFER2_15G0040	0	0	108.662	115.575	111.915
	CGFER2_15G0041	0	48.7668	30.4254	173.362	31.9756
	CGFER2_15G0042	0	18.7564	26.0789	274.49	26.6463
	CGFER2_163G0007	0	0	13.0395	0	0
	CGFER2_166G0004	0	0	8.69297	48.1561	15.9878
	CGFER2_171G0008	0	0	0	9.63122	0
	CGFER2_177G0005	0	0	91.2762	385.249	63.9512
	CGFER2_17G0005	0	0	0	14.4468	0
	CGFER2_17G0021	34.6614	43.765	56.5043	144.468	37.3049
	CGFER2_17G0026	0	0	43.4648	132.429	149.22
	CGFER2_17G0036	0	0	0	125.206	117.244
	CGFER2_17G0044	0	0	0	72.2342	0
	CGFER2_17G0055	0	0	0	57.7873	37.3049
	CGFER2_17G0066	0	0	0	0	42.6342
	CGFER2_18G0012	0	0	0	0	95.9268
	CGFER2_18G0013	0	0	147.78	132.429	143.89
	CGFER2_18G0014	0	0	0	14.4468	0
	CGFER2_18G0015	0	0	0	33.7093	0
	CGFER2_18G0018	0	0	186.899	365.986	191.854
	CGFER2_18G0023	0	0	47.8113	48.1561	21.3171
	CGFER2_18G0026	0	0	0	19.2624	0
	CGFER2_18G0052	0	0	0	9.63122	0
	CGFER2_19G0007	0	0	56.5043	96.3122	37.3049
	CGFER2_19G0012	0	0	0	9.63122	0
	CGFER2_19G0016	0	0	0	24.0781	0
	CGFER2_19G0021	0	0	0	38.5249	58.622
	CGFER2_19G0022	0	37.5129	26.0789	57.7873	26.6463
	CGFER2_19G0023	0	0	56.5043	207.071	117.244
	CGFER2_19G0027	0	0	0	48.1561	0
	CGFER2_19G0035	0	112.539	421.609	467.114	277.122
	CGFER2_19G0038	37.5499	50.0172	154.3	240.781	138.561
	CGFER2_19G0039	0	0	0	81.8654	42.6342
	CGFER2_19G0041	0	0	43.4648	33.7093	0
	CGFER2_19G0042	0	0	121.702	279.305	26.6463
	CGFER2_19G0043	0	43.765	343.372	462.299	383.707
	CGFER2_19G0044	131.425	202.153	566.13	813.838	508.945
	CGFER2_19G0045	0	0	30.4254	125.206	64.8394
	CGFER2_19G0047	0	0	0	9.63122	0
	CGFER2_1G0009	0	12.5043	13.0395	77.0498	69.2805
	CGFER2_1G0030	8.66536	18.7564	91.2762	163.731	85.2683
	CGFER2_1G0048	0	0	13.0395	28.8937	0
	CGFER2_1G0055	0	0	0	19.2624	0
	CGFER2_1G0059	0	0	0	33.7093	0
	CGFER2_1G0062	167.53	0	169.513	317.83	90.5976
	CGFER2_1G0063	0	0	226.017	327.461	159.878
	CGFER2_1G0065	0	0	0	43.3405	0
	CGFER2_1G0066	0	18.7564	108.662	149.284	79.939
	CGFER2_1G0093	0	0	13.0395	38.5249	0
	CGFER2_1G0095	34.6614	137.547	191.245	274.49	223.829
	CGFER2_1G0106	89.5421	171.934	447.688	418.958	399.695
	CGFER2_1G0112	0	0	70.9926	90.694	55.9573
	CGFER2_1G0124	0	0	17.3859	77.0498	0
	CGFER2_1G0130	60.6575	50.0172	430.302	727.157	389.037
	CGFER2_1G0131	0	0	86.9297	146.876	90.5976
	CGFER2_205G0005	0	0	404.223	0	0
	CGFER2_205G0008	0	18.7564	17.3859	0	0
	CGFER2_205G0009	0	43.765	69.5437	96.3122	31.9756
	CGFER2_20G0005	40.4384	0	0	14.4468	0
	CGFER2_20G0006	0	31.2607	184.726	418.958	282.451
	CGFER2_20G0013	0	0	0	101.128	47.9634
	CGFER2_20G0022	0	0	0	24.0781	21.3171
	CGFER2_20G0024	0	0	82.5832	91.4966	69.2805
	CGFER2_20G0025	0	0	0	0	15.9878
	CGFER2_20G0026	0	0	265.136	313.015	239.817
	CGFER2_20G0028	0	40.639	26.0789	40.9327	0
	CGFER2_20G0033	0	0	8.69297	33.7093	15.9878
	CGFER2_20G0034	0	0	0	33.7093	15.9878
	CGFER2_20G0041	0	0	26.0789	149.284	47.9634
	CGFER2_20G0042	0	43.765	147.78	380.433	159.878
	CGFER2_24G0042	0	0	0	19.2624	0
	CGFER2_24G0044	0	0	8.69297	52.9717	15.9878
	CGFER2_24G0050	0	0	0	72.2342	0
	CGFER2_24G0051	0	0	52.1578	173.362	74.6098
	CGFER2_276G0004	0	0	21.7324	48.1561	0
	CGFER2_285G0001	0	140.673	0	0	0
	CGFER2_29G0027	17.3307	0	0	14.4468	26.6463
	CGFER2_29G0031	0	0	21.7324	0	0
	CGFER2_29G0032	0	0	13.0395	43.3405	0
	CGFER2_29G0044	0	0	217.324	202.256	165.207
	CGFER2_29G0049	0	0	13.0395	0	53.2927
	CGFER2_311G0002	0	0	0	36.1171	0
	CGFER2_31G0004	0	0	0	0	26.6463
	CGFER2_31G0006	0	0	19.5592	33.7093	0
	CGFER2_31G0015	0	0	82.5832	139.653	37.3049
	CGFER2_31G0027	0	0	0	0	15.9878
	CGFER2_31G0030	55.8434	50.434	133.292	329.869	250.476
	CGFER2_31G0031	0	14.5883	0	28.8937	0
	CGFER2_31G0032	146.83	228.203	440.806	472.331	357.86
	CGFER2_31G0035	0	0	0	40.9327	10.6585
	CGFER2_31G0045	0	0	21.7324	81.8654	0
	CGFER2_31G0047	0	0	0	91.4966	21.3171
	CGFER2_31G0049	0	0	0	9.63122	0
	CGFER2_355G0001	0	0	17.3859	0	42.6342
	CGFER2_36G0011	0	0	0	0	21.3171
	CGFER2_36G0020	0	0	0	0	31.9756
	CGFER2_36G0021	0	0	0	16.8546	11.5467
	CGFER2_36G0033	0	0	21.7324	0	31.9756
	CGFER2_36G0038	86.6536	78.1519	195.592	387.657	215.835
	CGFER2_36G0042	0	0	0	43.3405	53.2927
	CGFER2_36G0046	0	168.808	267.309	418.958	117.244
	CGFER2_36G0050	0	0	104.316	154.1	63.9512
	CGFER2_37G0009	0	0	126.048	105.943	154.549
	CGFER2_37G0014	0	0	56.5043	0	0
	CGFER2_37G0015	0	0	21.7324	0	0
	CGFER2_37G0033	0	306.355	0	0	0
	CGFER2_380G0001	0	0	30.4254	0	58.622
	CGFER2_381G0001	0	100.034	197.765	411.735	245.146
	CGFER2_38G0019	0	0	178.206	337.093	154.549
	CGFER2_38G0022	0	0	0	31.3015	0
	CGFER2_38G0023	0	0	132.568	385.249	183.86
	CGFER2_38G0024	0	46.8911	162.993	276.898	191.854
	CGFER2_38G0025	0	0	39.1184	28.8937	0
	CGFER2_38G0027	0	0	0	57.7873	37.3049
	CGFER2_38G0034	0	37.5129	226.017	233.557	282.451
	CGFER2_38G0037	0	0	117.355	48.1561	314.427
	CGFER2_38G0039	0	0	26.0789	38.5249	31.9756
	CGFER2_38G0041	0	0	56.5043	149.284	53.2927
	CGFER2_38G0042	0	0	0	67.4185	10.6585
	CGFER2_39G0007	0	0	0	38.5249	0
	CGFER2_39G0029	0	0	21.7324	57.7873	0
	CGFER2_39G0044	0	0	17.3859	77.0498	15.9878
	CGFER2_39G0046	0	0	0	207.071	0
	CGFER2_40G0033	0	0	8.69297	0	0
	CGFER2_40G0035	0	0	95.6227	0	90.5976
	CGFER2_40G0036	0	0	0	0	8.88211
	CGFER2_40G0044	0	0	0	33.7093	0
	CGFER2_430G0003	0	25.0086	243.403	48.1561	245.146
	CGFER2_439G0005	0	0	0	62.6029	21.3171
	CGFER2_455G0005	0	0	345.546	385.249	476.081
	CGFER2_464G0002	0	0	113.009	170.954	79.939
	CGFER2_464G0003	0	0	0	231.149	0
	CGFER2_47G0003	0	0	0	52.9717	26.6463
	CGFER2_47G0016	0	0	21.7324	38.5249	26.6463
	CGFER2_47G0018	0	0	0	33.7093	0
	CGFER2_480G0004	0	68.7736	117.355	250.412	229.159
	CGFER2_480G0005	0	0	134.741	250.412	277.122
	CGFER2_50G0009	0	0	8.69297	14.4468	26.6463
	CGFER2_55G0031	0	0	34.7719	173.362	37.3049
	CGFER2_56G0002	0	0	0	9.63122	0
	CGFER2_56G0006	0	0	13.0395	0	0
	CGFER2_56G0007	0	0	43.4648	52.9717	0
	CGFER2_56G0009	0	0	26.0789	62.6029	31.9756
	CGFER2_5G0030	0	0	39.1184	77.0498	79.939
	CGFER2_5G0033	0	0	0	86.681	0
	CGFER2_5G0037	0	0	0	28.8937	0
	CGFER2_5G0043	0	0	39.1184	28.8937	0
	CGFER2_5G0050	0	31.2607	43.4648	130.021	37.3049
	CGFER2_5G0056	0	0	26.0789	62.6029	21.3171
	CGFER2_5G0057	0	0	0	91.4966	47.9634
	CGFER2_5G0059	0	54.1853	86.9297	120.39	77.2744
	CGFER2_5G0065	0	0	0	72.2342	42.6342
	CGFER2_5G0090	0	0	0	38.5249	0
	CGFER2_606G0001	0	0	0	0	10.6585
	CGFER2_60G0005	0	0	60.8508	52.9717	44.4106
	CGFER2_60G0006	0	0	26.0789	0	0
	CGFER2_60G0008	0	0	56.5043	67.4185	47.9634
	CGFER2_60G0009	0	0	39.1184	77.0498	47.9634
	CGFER2_60G0016	0	0	0	67.4185	79.939
	CGFER2_60G0027	0	0	0	91.4966	53.2927
	CGFER2_60G0034	112.65	81.2779	483.909	418.155	0
	CGFER2_621G0001	0	0	0	16.052	0
	CGFER2_64G0005	0	0	0	38.5249	15.9878
	CGFER2_64G0010	0	0	0	43.3405	31.9756
	CGFER2_64G0015	0	0	0	134.837	58.622
	CGFER2_70G0011	0	0	0	0	26.6463
	CGFER2_70G0012	0	0	0	19.2624	0
	CGFER2_70G0014	0	0	0	57.7873	69.2805
	CGFER2_72G0006	0	163.077	223.844	368.394	304.657
	CGFER2_742G0002	0	43.765	0	0	0
	CGFER2_801G0004	0	0	0	154.1	0
	CGFER2_82G0014	0	0	13.0395	24.0781	0
	CGFER2_82G0017	0	0	0	120.39	0
	CGFER2_82G0018	0	0	99.9691	173.362	37.3049
	CGFER2_82G0023	28.8845	0	0	67.4185	42.6342
	CGFER2_83G0002	0	0	0	60.1951	0
	CGFER2_83G0006	0	56.2693	278.175	250.412	191.854
	CGFER2_83G0007	0	0	0	0	26.6463
	CGFER2_83G0009	0	62.5215	199.938	370.802	127.902
	CGFER2_85G0005	0	0	0	24.0781	0
	CGFER2_85G0017	0	62.5215	43.4648	207.071	37.3049
	CGFER2_89G0012	0	100.034	160.82	255.227	170.537
	CGFER2_89G0013	0	0	30.4254	28.8937	47.9634
	CGFER2_89G0015	0	68.7736	160.82	356.355	149.22
	CGFER2_89G0016	0	25.0086	78.2367	260.043	117.244
	CGFER2_90G0003	0	0	0	130.021	0
	CGFER2_91G0024	0	62.5215	0	0	0
	CGFER2_93G0007	0	137.547	449.137	413.34	223.829
	CGFER2_93G0011	0	0	60.8508	86.681	42.6342
	CGFER2_93G0013	0	0	0	207.071	0
	CGFER2_93G0014	0	0	0	14.4468	0
	CGFER2_93G0019	0	0	195.592	202.256	186.524
	CGFER2_93G0023	0	0	26.0789	105.943	31.9756
	CGFER2_97G0004	0	0	0	162.126	78.1626
	CGFER2_97G0005	0	57.3114	16.6615	40.9327	34.6402
	CGFER2_97G0008	0	0	108.662	0	0
	CGFER2_97G0013	0	12.5043	17.3859	33.7093	21.3171
	CGFER2_97G0015	0	0	0	57.7873	42.6342
	CGFER2_9G0006	0	0	21.7324	0	0
	CGFER2_9G0016	326.395	829.66	1656.01	1375.1	1597.89
	CGFER2_9G0026	0	0	43.4648	43.3405	15.9878
	CGFER2_9G0061	0	0	17.3859	0	0
	CGFER2_9G0065	0	87.5301	0	0	0
	CGFER2_9G0076	0	0	0	24.0781	0
	CGL2_08975G0002	69.3229	0	0	0	0
	CGL2_09769G0002	0	209.447	0	0	0
	CGL2_09831G0004	0	0	0	10.8132	0
	CGL2_10638G0001	11.5538	0	0	0	0
	CGL2_10638G0007	51.9922	0	0	0	0
	CGL2_10641G0005	28.8845	0	0	0	0
	CGL2_10665G0001	1636.79	971.167	136.914	190.217	0
	CGL2_10776G0005	0	84.404	0	0	0
	CGL2_10776G0006	112.65	0	0	0	0
	CGL2_10776G0007	66.4344	0	0	0	0
	CGL2_10850G0003	80.8767	0	0	0	0
	CGL2_10850G0004	51.9922	0	0	0	0
	CGL2_10850G0009	219.522	0	0	0	0
	CGL2_10850G0010	242.63	134.421	0	0	0
	CGL2_10850G0011	779.882	0	0	96.3122	0
	CGL2_10850G0015	1103.39	0	39.1184	245.596	0
	CGL2_10933G0003	629.683	728.375	0	0	0
	CGL2_10933G0004	340.838	0	0	0	0
	CGL2_10933G0008	323.507	237.582	0	14.4468	0
	CGL2_10933G0009	138.646	0	0	28.8937	0
	CGL2_10933G0016	144.423	0	0	0	0
	CGL2_10933G0017	66.4344	0	0	0	0
	CGL2_10933G0018	647.976	0	0	185.401	0
	CGL2_10933G0022	80.8767	0	0	0	0
	CGL2_10933G0023	265.738	0	0	33.7093	0
	CGL2_10933G0024	43.3268	0	0	0	0
	CGL2_10933G0026	288.845	0	0	0	0
	CGL2_10933G0028	121.315	0	0	0	0
	CGL2_10933G0029	280.18	0	0	0	0
	CGL2_10933G0033	80.8767	0	0	0	0
	CGL2_10933G0040	222.411	0	0	0	0
	CGL2_10933G0041	92.4305	0	0	0	0
	CGL2_10933G0044	51.9922	0	0	0	0
	CGL2_10933G0046	236.853	0	0	9.63122	0
	CGL2_10933G0047	271.515	0	0	0	0
	CGL2_10954G0001	707.671	0	0	110.759	0
	CGL2_10954G0002	525.699	0	0	33.7093	0
	CGL2_10954G0003	1077.39	0	6.51973	216.702	0
	CGL2_10954G0005	37.5499	0	0	0	0
	CGL2_10954G0008	98.2074	0	0	0	0
	CGL2_10954G0012	60.6575	0	0	0	0
	CGL2_10954G0019	20.2192	0	0	0	0
	CGL2_10954G0048	23.1076	0	0	0	0
	CGL2_10954G0058	14.4423	0	0	0	0
	CGL2_10954G0064	57.7691	0	0	0	0
	CGL2_10954G0066	92.4305	0	0	0	0
	CGL2_10961G0007	34.6614	0	0	0	0
	CGL2_10961G0010	137.202	0	0	12.8416	0
	CGL2_10961G0020	271.515	0	0	19.2624	0
	CGL2_10961G0021	496.814	0	0	28.8937	0
	CGL2_10961G0022	14.4423	0	0	0	0
	CGL2_10961G0023	69.3229	0	0	0	0
	CGL2_10961G0025	31.773	0	0	0	0
	CGL2_10961G0027	193.526	0	0	0	0
	CGL2_10961G0028	228.188	0	0	0	0
	CGL2_10961G0029	444.822	128.169	0	24.0781	0
	CGL2_10961G0035	37.5499	0	0	0	0
	CGL2_10961G0036	46.2153	0	0	0	0
	CGL2_10961G0039	121.315	0	0	0	0
	CGL2_10961G0040	23.1076	0	0	0	0
	CGL2_10961G0042	245.519	0	0	0	0
	CGL2_10961G0043	309.065	0	0	0	0
	CGL2_10961G0045	257.072	0	0	0	0
	CGL2_10961G0050	288.845	0	0	0	0
	CGL2_10961G0052	297.511	0	0	24.0781	0
	CGL2_10961G0053	147.311	0	0	0	0
	CGL2_10961G0054	222.411	0	0	0	0
	CGL2_10961G0056	479.483	0	0	38.5249	0
	CGL2_10961G0058	80.8767	0	0	0	0
	CGL2_10965G0004	57.7691	0	0	0	0
	CGL2_10965G0005	43.3268	0	0	0	0
	CGL2_10965G0019	92.4305	0	0	0	0
	CGL2_10965G0022	251.295	0	0	0	0
	CGL2_10965G0024	285.957	0	0	0	0
	CGL2_11067G0001	4714.92	0	264.411	1013.69	0
	CGL2_11067G0001.1	2980.4	2104.89	127.497	429.071	0
	CGL2_11067G0002	5676.77	1949.11	764.981	553.795	311.762
	CGL2_11067G0003	782.771	0	160.82	240.781	0
	CGL2_11067G0004	0	443.903	0	0	0
	CGL2_11067G0006	898.309	0	19.5592	125.206	0
	CGL2_11067G0010	878.09	515.802	17.3859	72.2342	0
	CGL2_11067G0011	1216.04	0	0	0	0
	CGL2_11067G0014	51.9922	0	0	0	0
	CGL2_11067G0020	63.546	0	0	0	0
	CGL2_11067G0021	179.084	0	0	33.7093	0
	CGL2_11067G0022	684.564	0	0	0	0
	CGL2_11067G0023	98.2074	0	0	0	0
	CGL2_11067G0024	710.56	0	0	187.809	0
	CGL2_11067G0032	413.049	0	0	0	0
	CGL2_11067G0033	1551.1	0	82.5832	288.937	0
	CGL2_11067G0034	40.4384	0	0	0	0
	CGL2_11067G0036	536.29	0	0	14.4468	0
	CGL2_11067G0037	1656.05	0	56.5043	178.178	0
	CGL2_11067G0038	994.591	0	0	216.702	0
	CGL2_11067G0039	40.4384	0	0	0	0
	CGL2_11067G0040	348.54	0	0	0	0
	CGL2_11068G0004	46.2153	0	0	0	0
	CGL2_11068G0005	369.722	0	0	0	0
	CGL2_11068G0022	176.196	0	0	0	0
	CGL2_11068G0024	1667.6	0	0	334.685	0
	CGL2_11068G0025	440.971	0	0	77.0498	0
	CGL2_11068G0027	254.184	0	0	26.4859	0
	CGL2_11068G0028	164.642	0	0	0	0
	CGL2_11068G0029	144.423	0	0	0	0
	CGL2_11068G0031	961.855	1527.61	0	103.536	0
	CGL2_11068G0034	242.63	0	0	0	0
	CGL2_11068G0036	963.781	0	0	144.468	0
	CGL2_11068G0037	337.949	0	0	0	0
	CGL2_11068G0040	46.2153	0	0	0	0
	CGL2_11068G0041	234.928	0	0	31.3015	0
	CGL2_11068G0043	17.3307	0	0	0	0
	CGL2_11068G0048	213.746	0	0	0	0
	CGL2_11068G0051	0	171.934	0	0	0
	CGL2_11068G0054	72.2113	0	0	0	0
	CGL2_11068G0055	207.969	0	0	38.5249	0
	CGL2_11068G0056	31.773	0	0	0	0
	CGL2_11068G0057	127.092	0	0	0	0
	CGL2_11068G0060	34.6614	0	0	0	0
	CGL2_11068G0061	147.311	0	0	28.8937	0
	CGL2_11068G0062	95.319	0	0	0	0
	CGL2_11068G0063	176.196	0	0	0	0
	CGL2_11068G0065	132.869	118.791	0	0	0
	CGL2_11068G0069	92.4305	0	0	0	0
	CGL2_11068G0070	141.534	0	0	0	0
	CGL2_11068G0072	1256.48	505.382	81.1344	289.739	0
	CGL2_11068G0074	343.726	0	0	0	0
	CGL2_11068G0075	311.953	0	0	0	0
	CGL2_11068G0076	242.63	0	0	0	0
	CGL2_11068G0077	207.969	0	0	0	0
	CGL2_11068G0082	115.538	0	0	0	0
	CGL2_11068G0087	43.3268	0	0	0	0
	CGL2_11068G0090	144.423	0	0	24.0781	0
	CGL2_11068G0092	132.869	59.3954	0	0	0
	CGL2_11068G0097	40.4384	0	0	0	0
	CGL2_11068G0098	187.749	0	0	0	0
	CGL2_11068G0105	109.761	0	0	0	0
	CGL2_11068G0106	254.184	0	0	0	0
	CGL2_11068G0110	49.1037	0	0	0	0
	CGL2_11068G0115	1102.43	0	0	0	0
	CGL2_11068G0116	571.914	284.473	0	52.9717	0
	CGL2_11068G0117	231.076	0	0	19.2624	0
	CGL2_11068G0118	17.3307	0	0	0	0
	CGL2_11068G0119	0	1137.89	0	0	0
	CGL2_11068G0120	2503.33	0	0	582.689	0
	CGL2_11068G0122	1584.8	0	165.166	279.305	0
	CGL2_11068G0123	2744.03	0	0	344.316	0
	CGL2_11077G0007	23.1076	0	0	0	0
	CGL2_11077G0014	54.8806	0	0	0	0
	CGL2_11077G0017	34.6614	0	0	0	0
	CGL2_11077G0019	106.873	93.7822	0	0	0
	CGL2_11077G0020	288.845	0	0	0	0
	CGL2_11077G0021	11.5538	0	0	0	0
	CGL2_11077G0022	77.9882	0	0	0	0
	CGL2_11077G0024	28.8845	0	0	0	0
	CGL2_11077G0025	412.086	0	0	0	0
	CGL2_11077G0026	118.427	0	0	0	0
	CGL2_11077G0030	158.865	0	0	0	0
	CGL2_11077G0031	40.4384	21.8825	0	0	0
	CGL2_11077G0032	1560.73	0	0	235.965	0
	CGL2_11077G0037	285.957	0	0	38.5249	0
	CGL2_11077G0040	190.638	0	0	0	0
	CGL2_11077G0043	0	12.5043	0	0	0
	CGL2_11079G0001	129.98	0	0	0	0
	CGL2_11080G0003	28.8845	0	0	0	0
	CGL2_11080G0005	92.4305	0	0	0	0
	CGL2_11080G0007	89.5421	0	0	0	0
	CGL2_11080G0008	69.3229	0	0	0	0
	CGL2_11080G0010	415.937	0	0	19.2624	0
	CGL2_11111G0004	231.076	318.86	0	0	0
	CGL2_11111G0013	118.427	0	0	0	0
	CGL2_11111G0014	2699.74	0	0	137.245	0
	CGL2_11111G0015	57.7691	0	0	0	0
	CGL2_11111G0020	46.2153	0	0	0	0
	CGL2_11111G0028	144.423	0	0	0	0
	CGL2_11111G0029	251.295	0	0	0	0
	CGL2_11111G0030	967.632	0	0	0	0
	CGL2_11111G0032	1086.06	0	0	81.8654	0
	CGL2_11111G0033	427.491	0	0	0	0
	CGL2_11111G0034	526.661	354.288	0	0	0
	CGL2_11111G0035	100.133	0	0	0	0
	CGL2_11111G0036	505.479	0	0	52.9717	0
	CGL2_11111G0037	150.2	0	0	0	0
	CGL2_11111G0042	20.2192	0	0	0	0
	CGL2_11111G0044	77.9882	0	0	0	0
	CGL2_11111G0046	43.3268	0	0	0	0
	CGL2_11111G0050	144.423	0	0	0	0
	CGL2_11111G0051	548.806	250.086	0	62.6029	0
	CGL2_11111G0061	109.761	0	0	0	0
	CGL2_11111G0065	306.176	0	0	0	0
	CGL2_11111G0067	559.397	0	0	0	0
	CGL2_11111G0068	1169.82	0	0	156.507	0
	CGL2_11111G0069	83.7652	0	0	0	0
	CGL2_11111G0070	205.08	0	0	0	0
	CGL2_11111G0072	0	0	0	20.8676	0
	CGL2_11111G0073	257.072	0	0	0	0
	CGL2_11111G0079	693.229	0	0	91.4966	0
	CGL2_11111G0084	387.053	0	0	0	0
	CGL2_11111G0086	83.7652	0	0	0	0
	CGL2_11111G0088	144.423	0	0	0	0
	CGL2_11111G0089	49.1037	0	0	0	0
	CGL2_11111G0092	311.953	0	0	24.0781	0
	CGL2_11111G0093	184.861	0	0	0	0
	CGL2_11111G0094	37.5499	0	0	0	0
	CGL2_11111G0095	294.622	0	0	0	0
	CGL2_11111G0096	502.591	0	0	62.6029	0
	CGL2_11111G0097	389.941	0	0	52.9717	0
	CGL2_11111G0098	60.6575	0	0	0	0
	CGL2_11111G0099	678.787	0	0	125.206	0
	CGL2_11111G0100	408.235	0	0	14.4468	0
	CGL2_11111G0101	283.068	0	0	0	0
	CGL2_11111G0102	213.746	0	0	0	0
	CGL2_11111G0103	1008.07	0	0	231.149	0
	CGL2_11111G0105	860.759	0	0	115.575	0
	CGL2_11111G0106	525.699	0	0	0	0
	CGL2_11111G0107	300.399	0	0	0	0
	CGL2_11111G0109	49.1037	0	0	0	0
	CGL2_11111G0110	912.751	0	15.2127	197.44	0
	CGL2_11111G0111	135.757	0	0	0	0
	CGL2_11172G0001	257.072	56.2693	0	91.4966	0
	CGL2_11172G0005	135.757	0	0	0	0
	CGL2_11172G0009	135.757	0	0	0	0
	CGL2_11172G0010	257.072	0	0	0	0
	CGL2_11172G0013	28.8845	0	0	0	0
	CGL2_11172G0019	80.8767	0	0	0	0
	CGL2_11172G0020	63.546	0	0	0	0
	CGL2_11172G0022	1002.29	0	0	0	0
	CGL2_11172G0028	86.6536	0	0	0	0
	CGL2_11172G0029	837.652	0	0	264.859	0
	CGL2_11172G0034	297.511	318.86	0	0	0
	CGL2_11172G0042	199.303	0	0	0	0
	CGL2_11172G0043	40.4384	0	0	0	0
	CGL2_11172G0044	60.6575	0	0	0	0
	CGL2_11172G0045	49.1037	0	0	0	0
	CGL2_11172G0048	184.861	0	0	26.4859	0
	CGL2_11172G0049	150.2	109.413	0	0	0
	CGL2_11172G0051	202.192	0	0	0	0
	CGL2_11172G0052	342.282	379.818	0	0	0
	CGL2_11172G0055	1009.03	0	132.568	284.121	0
	CGL2_11172G0056	1421.12	0	0	308.199	0
	CGL2_11172G0060	14.4423	0	0	0	0
	CGL2_11172G0061	1395.12	0	0	430.997	0
	CGL2_11172G0065	453.487	0	0	144.468	0
	CGL2_11172G0066	115.538	0	0	0	0
	CGL2_11172G0068	332.172	0	0	0	0
	CGL2_11172G0069	57.7691	0	0	0	0
	CGL2_11172G0070	207.969	0	0	0	0
	CGL2_11172G0071	86.6536	0	0	0	0
	CGL2_11172G0073	2806.61	2761.37	0	0	0
	CGL2_11181G0003	49.1037	0	0	0	0
	CGL2_11181G0005	222.411	0	0	0	0
	CGL2_11181G0006	340.838	381.381	0	0	0
	CGL2_11181G0011	129.98	0	0	0	0
	CGL2_11181G0012	25.9961	0	0	0	0
	CGL2_11181G0014	95.319	0	0	0	0
	CGL2_11181G0015	132.869	0	0	0	0
	CGL2_11181G0017	343.726	0	0	0	0
	CGL2_11181G0023	979.186	0	97.7959	170.954	0
	CGL2_11181G0024	440.971	0	0	79.4576	0
	CGL2_11181G0025	320.618	0	0	96.3122	0
	CGL2_11181G0032	5180.92	0	0	887.677	0
	CGL2_11181G0033	413.049	0	0	0	0
	CGL2_11181G0035	121.315	0	0	0	0
	CGL2_11181G0046	92.4305	81.2779	0	0	0
	CGL2_11181G0048	456.376	284.473	15.2127	134.837	0
	CGL2_11181G0049	181.973	0	0	0	0
	CGL2_11181G0052	441.489	0	0	30.0757	0
	CGL2_11181G0054	31.773	0	0	0	0
	CGL2_11181G0059	196.415	0	0	38.5249	0
	CGL2_11181G0064	66.4344	0	0	0	0
	CGL2_11181G0065	17.3307	0	0	0	0
	CGL2_11181G0068	54.8806	0	0	0	0
	CGL2_11181G0069	1354.68	0	0	0	0
	CGL2_11181G0070	103.984	0	0	0	0
	CGL2_11184G0002	127.092	0	0	0	0
	CGL2_11184G0005	251.295	0	0	37.7223	0
	CGL2_11184G0006	34.6614	0	0	0	0
	CGL2_11184G0011	0	0	0	28.8937	0
	CGL2_11184G0012	112.65	0	0	0	0
	CGL2_11184G0013	75.0998	0	0	0	0
	CGL2_11184G0015	80.8767	0	0	0	0
	CGL2_11184G0017	40.4384	0	0	0	0
	CGL2_11184G0019	11.5538	0	0	0	0
	CGL2_11184G0020	83.7652	0	0	0	0
	CGL2_11184G0021	225.299	0	0	38.5249	0
	CGL2_11184G0027	167.53	0	0	0	0
	CGL2_11184G0029	37.5499	0	0	0	0
	CGL2_11184G0030	129.98	0	0	0	0
	CGL2_11184G0033	210.857	0	0	0	0
	CGL2_11184G0037	34.6614	0	0	0	0
	CGL2_11184G0041	11.5538	0	0	0	0
	CGL2_11184G0044	28.8845	0	0	0	0
	CGL2_11184G0045	161.753	0	0	0	0
	CGL2_11184G0046	167.53	0	0	0	0
	CGL2_11184G0047	563.248	0	52.1578	43.3405	39.9695
	CGL2_11184G0049	60.6575	0	0	0	0
	CGL2_11184G0052	167.53	0	0	0	0
	CGL2_11184G0053	733.667	0	0	77.0498	0
	CGL2_11184G0054	49.1037	0	0	0	0
	CGL2_11184G0057	127.092	0	0	0	0
	CGL2_11184G0062	239.742	0	0	0	0
	CGL2_11184G0063	46.2153	0	0	0	0
	CGL2_11184G0065	112.65	0	0	0	0
	CGL2_11184G0068	31.773	0	0	0	0
	CGL2_11184G0070	28.8845	0	0	0	0
	CGL2_11184G0071	121.315	0	0	0	0
	CGL2_11184G0072	231.076	0	0	0	0
	CGL2_11184G0073	80.8767	0	0	0	0
	CGL2_11184G0074	72.2113	0	0	0	0
	CGL2_11195G0003	57.7691	0	0	0	0
	CGL2_11195G0004	1270.92	919.066	0	101.128	0
	CGL2_11195G0006	358.168	237.582	0	0	0
	CGL2_11195G0007	98.2074	18.7564	0	0	0
	CGL2_11195G0008	127.092	0	0	0	0
	CGL2_11195G0010	225.299	112.539	0	0	0
	CGL2_11195G0013	889.644	356.373	0	38.5249	0
	CGL2_11195G0016	2304.99	681.484	0	0	0
	CGL2_11195G0018	647.014	681.484	0	28.8937	0
	CGL2_11195G0019	161.753	200.069	0	0	0
	CGL2_11195G0023	0	25.0086	0	0	0
	CGL2_11195G0027	28.8845	0	0	0	0
	CGL2_11195G0029	51.9922	0	0	0	0
	CGL2_11195G0037	329.284	193.817	0	0	0
	CGL2_11195G0040	479.483	368.877	0	0	0
	CGL2_11195G0041	121.315	0	0	0	0
	CGL2_11195G0042	127.092	0	0	0	0
	CGL2_11195G0046	103.984	0	0	0	0
	CGL2_11212G0002	563.248	0	30.4254	173.362	0
	CGL2_11212G0003	2552.43	1837.09	202.112	478.351	80.8272
	CGL2_11212G0006	378.387	0	0	62.6029	0
	CGL2_11212G0007	618.129	0	0	154.1	0
	CGL2_11212G0009	257.554	0	0	0	0
	CGL2_11212G0012	664.344	0	0	125.206	0
	CGL2_11212G0017	132.869	0	0	48.1561	0
	CGL2_11212G0018	265.738	0	0	28.8937	0
	CGL2_11212G0021	181.973	0	0	38.5249	0
	CGL2_11212G0022	72.2113	0	0	0	0
	CGL2_11212G0023	479.483	175.06	0	0	0
	CGL2_11212G0025	875.201	0	102.142	0	26.6463
	CGL2_11212G0027	444.822	0	0	0	0
	CGL2_11212G0028	124.204	0	0	0	0
	CGL2_11212G0031	141.534	0	0	40.9327	0
	CGL2_11212G0034	1868.83	0	0	291.344	0
	CGL2_11212G0037	25.9961	0	0	0	0
	CGL2_11212G0038	92.4305	0	0	0	0
	CGL2_11212G0044	257.072	0	0	0	0
	CGL2_11212G0046	176.196	0	0	9.63122	0
	CGL2_11212G0047	80.8767	0	0	0	0
	CGL2_11212G0051	193.526	0	0	0	0
	CGL2_11212G0052	291.734	0	0	0	0
	CGL2_11212G0053	28.8845	0	0	0	0
	CGL2_11212G0054	317.73	0	0	0	0
	CGL2_11212G0057	51.9922	0	0	0	0
	CGL2_11212G0060	77.9882	0	0	0	0
	CGL2_11212G0061	83.7652	0	0	0	0
	CGL2_11212G0062	51.9922	0	0	0	0
	CGL2_11212G0063	51.9922	0	0	0	0
	CGL2_11212G0066	499.702	0	0	0	0
	CGL2_11212G0067	155.976	0	0	0	0
	CGL2_11212G0070	86.6536	0	0	0	0
	CGL2_11212G0072	626.794	0	0	0	0
	CGL2_11212G0075	80.8767	0	0	0	0
	CGL2_11212G0076	118.427	0	0	0	0
	CGL2_11212G0077	381.276	0	0	14.4468	0
	CGL2_11212G0079	222.411	0	0	0	0
	CGL2_11212G0080	358.168	0	0	0	0
	CGL2_11212G0083	317.73	0	0	0	0
	CGL2_11212G0086	92.4305	50.0172	0	0	0
	CGL2_11212G0088	167.53	0	0	0	0
	CGL2_11212G0089	86.6536	0	0	0	0
	CGL2_11212G0092	72.2113	0	0	0	0
	CGL2_11212G0097	57.7691	0	0	0	0
	CGL2_11212G0098	566.137	0	0	28.8937	0
	CGL2_11212G0099	51.9922	0	0	0	0
	CGL2_11212G0104	135.757	0	0	0	0
	CGL2_11212G0105	0	0	0	69.8263	0
	CGL2_11212G0106	181.973	0	0	0	0
	CGL2_11212G0107	57.7691	0	0	0	0
	CGL2_11212G0111	343.726	243.834	0	0	0
	CGL2_11212G0117	424.603	0	0	36.1171	0
	CGL2_11212G0121	657.605	0	0	77.0498	0
	CGL2_11212G0122	54.8806	0	0	0	0
	CGL2_11212G0123	60.6575	0	0	0	0
	CGL2_11212G0124	481.927	0	0	0	0
	CGL2_11212G0125	103.984	0	0	0	0
	CGL2_11212G0126	46.2153	0	0	0	0
	CGL2_11212G0128	37.5499	0	0	0	0
	CGL2_11212G0129	228.188	0	0	24.0781	0
	CGL2_11212G0130	413.049	0	0	0	0
	CGL2_11212G0136	60.6575	0	0	0	0
	CGL2_11212G0138	37.5499	0	0	0	0
	CGL2_11212G0139	219.522	337.616	0	0	0
	CGL2_11212G0140	600.798	0	0	0	15.9878
	CGL2_11212G0141	152.125	0	0	0	0
	CGL2_11212G0144	103.984	0	0	0	0
	CGL2_11212G0145	219.522	0	0	0	0
	CGL2_11212G0146	51.9922	25.0086	0	0	0
	CGL2_11212G0147	69.3229	0	0	0	0
	CGL2_11212G0149	363.945	0	0	48.1561	0
	CGL2_11212G0150	17.3307	0	0	0	0
	CGL2_11212G0151	92.4305	0	0	0	0
	CGL2_11212G0152	69.3229	0	0	0	0
	CGL2_11216G0025	23.1076	12.5043	0	0	0
	CGL2_11226G0021	329.284	0	0	0	0
	CGL2_11226G0023	115.538	78.1519	0	0	0
	CGL2_11233G0003	813.581	0	0	116.377	0
	CGL2_11233G0007	51.9922	0	0	0	0
	CGL2_11233G0013	25.9961	0	0	0	0
	CGL2_11233G0014	161.753	0	0	0	0
	CGL2_11233G0028	63.546	0	0	0	0
	CGL2_11233G0029	20.2192	0	0	0	0
	CGL2_11233G0032	54.8806	0	0	0	0
	CGL2_11233G0037	603.687	0	0	0	0
	CGL2_11233G0039	242.63	0	0	0	0
	CGL2_11233G0042	404.384	0	0	0	0
	CGL2_11233G0046	6536.57	0	0	784.944	0
	CGL2_11233G0051	92.4305	0	0	0	0
	CGL2_11233G0055	92.4305	0	0	0	0
	CGL2_11233G0057	1034.07	1306.7	0	0	0
	CGL2_11233G0062	98.2074	0	0	0	0
	CGL2_11233G0063	3504.66	0	0	883.664	0
	CGL2_11233G0064	1530.88	0	0	322.646	0
	CGL2_11238G0006	161.753	0	0	28.8937	0
	CGL2_11238G0009	262.849	0	0	0	0
	CGL2_11238G0010	57.7691	0	0	0	0
	CGL2_11238G0018	144.423	0	0	0	0
	CGL2_11238G0019	436.157	0	0	134.837	0
	CGL2_11238G0022	0	12.5043	0	0	0
	CGL2_11238G0025	326.395	0	0	0	0
	CGL2_11238G0027	63.546	0	0	0	0
	CGL2_11238G0028	392.83	0	0	52.9717	0
	CGL2_11238G0030	1461.56	0	0	255.227	0
	CGL2_11238G0035	907.937	0	0	113.969	0
	CGL2_11238G0036	1175.6	0	0	399.696	0
	CGL2_11238G0037	0	168.808	0	0	0
	CGL2_11238G0040	340.838	0	0	0	0
	CGL2_11238G0041	210.857	0	0	19.2624	0
	CGL2_11238G0042	251.295	0	0	0	0
	CGL2_11238G0043	69.3229	0	0	0	0
	CGL2_11238G0045	109.761	0	0	9.63122	0
	CGL2_11238G0049	176.196	0	0	0	0
	CGL2_11238G0050	63.546	0	0	0	0
	CGL2_11238G0054	265.738	0	0	28.8937	0
	CGL2_11238G0055	115.538	0	0	0	0
	CGL2_11238G0056	540.141	0	0	0	0
	CGL2_11238G0057	98.2074	0	0	0	0
	CGL2_11238G0066	147.311	0	0	0	0
	CGL2_11238G0069	329.284	134.421	0	0	0
	CGL2_11247G0003	51.9922	0	0	0	0
	CGL2_11247G0004	69.3229	0	0	0	0
	CGL2_11247G0005	216.634	0	0	0	0
	CGL2_11247G0006	129.98	0	0	0	0
	CGL2_11247G0007	233.965	0	0	0	0
	CGL2_11247G0010	153.088	0	0	0	0
	CGL2_11247G0011	190.638	0	0	0	0
	CGL2_11247G0012	80.8767	0	0	0	0
	CGL2_11247G0013	95.319	0	0	0	0
	CGL2_11247G0015	34.6614	0	0	0	0
	CGL2_11247G0018	280.18	47.9331	0	0	0
	CGL2_11247G0019	170.419	114.623	0	43.3405	0
	CGL2_11247G0020	145.386	0	0	24.0781	0
	CGL2_11247G0021	46.2153	0	0	0	0
	CGL2_11247G0023	375.499	0	0	0	0
	CGL2_11276G0004	89.5421	0	0	0	0
	CGL2_11276G0005	112.65	0	0	0	0
	CGL2_11276G0006	251.295	0	0	19.2624	0
	CGL2_11276G0009	101.096	0	0	0	0
	CGL2_11276G0011	20.2192	0	0	0	0
	CGL2_11276G0028	57.7691	0	0	0	0
	CGL2_11276G0034	115.538	0	0	0	0
	CGL2_11276G0035	80.8767	0	0	0	0
	CGL2_11276G0039	251.295	0	0	48.1561	0
	CGL2_11276G0041	380.313	0	0	0	0
	CGL2_11276G0046	181.973	0	0	0	0
	CGL2_11276G0047	121.315	0	0	0	0
	CGL2_11276G0048	366.834	112.539	0	33.7093	0
	CGL2_11276G0049	265.738	0	0	0	0
	CGL2_11276G0050	574.802	196.943	0	134.837	0
	CGL2_11276G0051	724.52	0	0	114.772	0
	CGL2_11276G0053	63.546	0	0	0	0
	CGL2_11276G0065	161.753	0	0	0	0
	CGL2_11276G0067	155.976	0	0	0	0
	CGL2_11276G0071	23.1076	0	0	0	0
	CGL2_11276G0073	327.358	0	0	0	0
	CGL2_11276G0075	80.8767	0	0	0	0
	CGL2_11276G0076	193.526	0	0	0	0
	CGL2_11276G0081	8.66536	0	0	0	0
	CGL2_11276G0082	170.419	0	0	0	0
	CGL2_11276G0083	228.188	0	0	43.3405	0
	CGL2_11276G0088	164.642	0	0	0	0
	CGL2_11276G0090	63.546	0	0	0	0
	CGL2_11276G0092	222.411	0	0	62.6029	0
	CGL2_11276G0097	86.6536	12.5043	0	0	0
	CGL2_11276G0099	414.975	0	0	48.1561	0
	CGL2_11276G0100	225.299	0	0	0	0
	CGL2_11276G0102	34.6614	0	0	0	0
	CGL2_11276G0104	245.519	0	0	0	0
	CGL2_11276G0110	161.753	0	0	0	0
	CGL2_11276G0111	878.09	0	0	96.3122	0
	CGL2_11276G0112	20.2192	0	0	0	0
	CGL2_11276G0113	20.2192	0	0	0	0
	CGL2_11276G0114	181.973	0	0	0	0
	CGL2_11276G0118	86.6536	109.413	0	0	0
	CGL2_11276G0123	63.546	0	0	0	0
	CGL2_11276G0125	43.3268	0	0	0	0
	CGL2_11276G0126	101.096	0	0	0	0
	CGL2_11276G0135	34.6614	0	0	0	0
	CGL2_11276G0144	86.6536	0	0	0	0
	CGL2_11276G0146	219.522	0	0	0	0
	CGL2_11276G0147	80.8767	0	0	0	0
	CGL2_11276G0149	92.4305	0	0	0	0
	CGL2_11276G0151	294.622	0	0	0	0
	CGL2_11276G0152	1542.43	1444.25	252.096	226.334	138.561
	CGL2_11276G0155	2082.09	0	0	552.19	0
	CGL2_11276G0156	880.978	0	0	72.2342	0
	CGL2_11276G0157	69.3229	0	0	0	0
	CGL2_11276G0159	413.049	346.994	0	28.8937	0
	CGL2_11276G0162	20.2192	0	0	0	0
	CGL2_11276G0166	193.526	0	0	0	0
	CGL2_11276G0171	199.303	0	0	0	0
	CGL2_11276G0172	5650.78	0	986.652	690.237	0
	CGL2_11276G0177	144.423	0	0	0	0
	CGL2_11276G0179	207.969	0	0	9.63122	0
	CGL2_11276G0187	51.9922	0	0	0	0
	CGL2_11276G0188	288.845	0	0	0	0
	CGL2_11276G0189	83.7652	0	0	0	0
	CGL2_11276G0191	255.147	195.901	0	38.5249	0
	CGL2_11277G0007	1097.61	764.846	0	223.926	0
	CGL2_11277G0008	71.2485	0	0	0	0
	CGL2_11277G0010	31.773	0	0	0	0
	CGL2_11277G0011	519.922	0	0	43.3405	0
	CGL2_11277G0019	167.53	0	0	0	0
	CGL2_11277G0024	329.284	0	0	24.0781	0
	CGL2_11277G0026	75.0998	25.0086	0	0	0
	CGL2_11277G0028	25.9961	0	0	0	0
	CGL2_11277G0031	155.976	0	0	14.4468	0
	CGL2_11277G0032	389.941	0	0	0	0
	CGL2_11277G0033	413.049	0	0	0	0
	CGL2_11277G0048	147.311	0	0	0	0
	CGL2_11277G0050	23.1076	0	0	0	0
	CGL2_11277G0054	245.519	0	0	48.1561	0
	CGL2_11277G0059	40.4384	0	0	0	0
	CGL2_11277G0066	881.941	0	0	238.373	0
	CGL2_11277G0067	216.634	0	0	14.4468	0
	CGL2_11277G0084	63.546	0	0	0	0
	CGL2_11277G0085	216.634	0	0	0	0
	CGL2_11277G0086	75.0998	0	0	0	0
	CGL2_11277G0087	101.096	0	0	0	0
	CGL2_11277G0088	673.01	0	39.8428	59.3925	0
	CGL2_11277G0089	213.746	0	0	33.7093	0
	CGL2_11277G0091	121.315	37.5129	0	0	0
	CGL2_11277G0092	8.66536	0	0	0	0
	CGL2_11277G0097	127.092	0	0	0	0
	CGL2_11277G0101	23.1076	81.2779	0	0	0
	CGL2_11277G0103	254.184	237.582	0	33.7093	0
	CGL2_11277G0104	661.456	794.023	0	72.2342	0
	CGL2_11277G0105	0	175.06	0	0	0
	CGL2_11277G0110	51.9922	243.834	0	0	0
	CGL2_11277G0112	0	250.086	0	0	0
	CGL2_11277G0116	106.873	231.33	0	0	0
	CGL2_11277G0117	335.061	456.407	0	0	0
	CGL2_11277G0118	0	43.765	0	0	0
	CGL2_11277G0121	46.2153	231.33	0	0	0
	CGL2_11277G0123	31.773	118.791	0	0	0
	CGL2_11277G0124	678.787	1250.43	0	144.468	0
	CGL2_11277G0128	0	293.851	0	0	0
	CGL2_11277G0130	0	100.034	0	0	0
	CGL2_11277G0131	0	143.799	0	0	0
	CGL2_11277G0132	710.56	1162.9	0	149.284	0
	CGL2_11277G0133	28.8845	75.0258	0	0	0
	CGL2_11277G0135	92.4305	81.2779	0	0	0
	CGL2_11277G0136	49.1037	131.295	0	0	0
	CGL2_11277G0138	0	43.765	0	0	0
	CGL2_11277G0145	0	31.2607	0	0	0
	CGL2_11277G0147	86.6536	18.7564	0	0	0
	CGL2_11277G0153	16101.2	8469.58	0	0	0
	CGL2_11277G0174	0	162.556	0	0	0
	CGL2_11277G0176	0	112.539	0	0	0
	CGL2_11277G0177	0	181.312	0	0	0
	CGL2_11277G0178	0	944.075	0	0	0
	CGL2_11277G0179	0	200.069	0	0	0
	CGL2_11277G0222	167.53	259.464	0	0	0
	CGL2_11277G0225	66.4344	162.556	0	0	0
	CGL2_11277G0226	0	643.971	0	0	0
	CGL2_11277G0229	0	12.5043	0	0	0
	CGL2_11277G0232	1210.26	2038.2	0	293.752	0
	CGL2_11277G0238	196.415	431.398	0	0	0
	CGL2_11277G0241	63.546	125.043	0	0	0
	CGL2_11277G0243	75.0998	0	0	0	0
	CGL2_11277G0245	340.838	631.467	0	0	0
	CGL2_11277G0246	736.111	830.257	0	0	0
	CGL2_11277G0247	49.1037	31.2607	0	0	0
	CGL2_11277G0248	896.383	1583.88	0	185.401	0
	CGL2_11277G0249	217.597	306.355	0	0	0
	CGL2_11277G0250	23.1076	0	0	0	0
	CGL2_11277G0251	158.865	187.564	0	0	0
	CGL2_11277G0252	219.522	125.043	0	0	0
	CGL2_11277G0253	0	25.0086	0	0	0
	CGL2_11277G0254	34.6614	0	0	0	0
	CGL2_11277G0259	0	75.0258	0	0	0
	CGL2_11277G0262	167.53	87.5301	0	0	0
	CGL2_11277G0268	77.9882	162.556	0	0	0
	CGL2_11277G0275	0	125.043	0	0	0
	CGL2_11277G0277	190.638	0	0	0	0
	CGL2_11277G0279	207.969	0	0	0	0
	CGL2_11277G0283	340.838	0	0	52.9717	0
	CGL2_11277G0284	279.217	0	0	0	0
	CGL2_11277G0285	86.6536	0	0	0	0
	CGL2_11277G0286	66.4344	0	0	0	0
	CGL2_11277G0287	129.98	0	0	0	0
	CGL2_11277G0291	210.857	0	0	0	0
	CGL2_11277G0292	1377.79	0	0	192.624	0
	CGL2_11277G0295	129.98	0	0	0	0
	CGL2_11278G0014	43.3268	0	0	0	0
	CGL2_11278G0015	92.4305	0	0	0	0
	CGL2_11284G0048	63.546	184.438	0	0	0
	CGL2_11284G0049	543.029	909.688	0	0	0
	CGL2_11346G0004	103.984	87.5301	0	0	0
	CGL2_11346G0022	0	587.702	0	0	0
	CGL2_11346G0029	207.969	156.304	0	0	0
	CGL2_11346G0030	213.746	306.355	0	0	0
	CGL2_11346G0031	297.511	262.59	0	28.8937	0
	CGL2_11346G0032	219.522	100.034	0	0	0
	CGL2_11346G0037	164.642	143.799	0	0	0
	CGL2_11346G0038	0	18.7564	0	0	0
	CGL2_11346G0044	0	21.8825	0	0	0
	CGL2_11346G0045	49.1037	0	0	0	0
	CGL2_11346G0046	180.047	0	0	19.2624	0
	CGL2_11346G0047	358.168	0	0	0	0
	CGL2_11346G0057	153.088	0	0	0	0
	CGL2_11346G0058	291.734	0	0	0	0
	CGL2_11346G0061	40.4384	0	0	0	0
	CGL2_11346G0062	43.3268	0	0	0	0
	CGL2_11346G0064	427.491	165.682	0	48.1561	0
	CGL2_11346G0068	72.2113	0	0	0	0
	CGL2_11346G0069	95.319	0	0	0	0
	CGL2_11346G0070	274.403	0	0	14.4468	0
	CGL2_11346G0071	0	0	8.69297	0	0
	CGL2_11346G0073	161.753	0	0	0	0
	CGL2_11346G0074	40.4384	0	0	0	0
	CGL2_11346G0077	92.4305	0	0	0	0
	CGL2_11346G0078	158.865	0	0	0	0
	CGL2_11346G0080	1676.27	259.464	31.1498	241.583	0
	CGL2_11346G0081	378.387	143.799	0	0	0
	CGL2_11346G0082	34.6614	0	0	0	0
	CGL2_11346G0083	92.4305	0	0	0	0
	CGL2_11346G0084	1383.12	0	0	0	0
	CGL2_11346G0088	1410.53	0	31.1498	273.687	0
	CGL2_11346G0104	569.025	0	0	33.7093	0
	CGL2_11346G0107	43.3268	21.8825	0	0	0
	CGL2_11346G0110	465.041	100.034	0	28.8937	0
	CGL2_11346G0114	11.5538	0	0	0	0
	CGL2_11346G0122	80.8767	0	0	0	0
	CGL2_11346G0124	153.088	65.6476	0	0	0
	CGL2_11346G0125	121.315	0	0	0	0
	CGL2_11346G0126	322.544	174.018	0	0	0
	CGL2_11346G0127	586.356	0	0	0	0
	CGL2_11346G0128	66.4344	0	0	0	0
	CGL2_11346G0131	268.626	0	0	0	0
	CGL2_11346G0132	441.933	0	0	33.7093	0
	CGL2_11346G0135	982.074	687.736	49.9846	173.362	0
	CGL2_11346G0138	2282.84	120.875	0	48.1561	0
	CGL2_11346G0147	248.407	0	0	43.3405	0
	CGL2_11346G0149	595.021	0	0	28.8937	0
	CGL2_11346G0154	291.734	0	0	0	0
	CGL2_11346G0155	291.734	0	0	0	0
	CGL2_11346G0157	57.7691	0	0	0	0
	CGL2_11346G0172	150.2	0	0	0	0
	CGL2_11346G0173	439.045	0	0	0	0
	CGL2_11346G0174	28.8845	0	0	0	0
	CGL2_11346G0175	63.546	0	0	38.5249	0
	CGL2_11364G0001	1242.52	2406.04	126.048	267.266	0
	CGL2_11364G0003	0	181.312	0	0	0
	CGL2_11364G0005	280.18	359.499	0	14.4468	0
	CGL2_11364G0007	179.084	150.052	0	0	0
	CGL2_11364G0008	618.129	750.258	0	0	0
	CGL2_11364G0010	63.546	131.295	0	0	0
	CGL2_11364G0011	40.4384	93.7822	0	0	0
	CGL2_11364G0013	92.4305	125.043	0	0	0
	CGL2_11364G0014	57.7691	118.791	0	0	0
	CGL2_11364G0017	213.746	193.817	0	0	0
	CGL2_11364G0019	1120.72	664.812	0	0	0
	CGL2_11364G0020	462.153	400.138	0	28.8937	0
	CGL2_11364G0021	0	50.0172	0	0	0
	CGL2_11364G0022	144.423	43.765	0	0	0
	CGL2_11364G0027	392.83	356.373	0	0	0
	CGL2_11364G0028	248.407	168.808	0	0	0
	CGL2_11364G0029	0	96.9083	0	0	0
	CGL2_11364G0030	150.2	143.799	0	0	0
	CGL2_11364G0031	121.315	100.034	0	0	0
	CGL2_11364G0032	57.7691	87.5301	0	0	0
	CGL2_11364G0033	23.1076	18.7564	0	0	0
	CGL2_11364G0038	459.264	368.877	0	48.1561	0
	CGL2_11364G0040	28.8845	25.0086	0	0	0
	CGL2_11364G0041	352.391	162.556	0	0	0
	CGL2_11386G0002	739.444	0	0	0	0
	CGL2_11386G0003	463.115	0	0	0	0
	CGL2_11386G0004	556.509	0	0	89.0888	0
	CGL2_11386G0008	776.994	0	76.0635	91.4966	0
	CGL2_11386G0018	0	437.65	0	0	0
	CGL2_11389G0007	75.0998	0	0	0	0
	CGL2_11389G0009	103.984	0	0	0	0
	CGL2_11389G0010	112.65	0	0	0	0
	CGL2_11389G0012	121.315	0	0	0	0
	CGL2_11389G0014	25.9961	0	0	0	0
	CGL2_11389G0020	103.984	175.06	0	0	0
	CGL2_11389G0021	0	37.5129	0	0	0
	CGL2_11389G0022	762.552	481.415	21.7324	134.837	0
	CGL2_11389G0032	112.65	0	0	0	0
	CGL2_11389G0034	487.186	0	0	0	0
	CGL2_11389G0038	525.699	0	0	101.128	0
	CGL2_11389G0039	101.096	0	0	0	0
	CGL2_11390G0003	23.1076	0	0	0	0
	CGL2_11390G0006	484.297	0	0	0	0
	CGL2_11390G0007	25.9961	0	0	0	0
	CGL2_11390G0008	176.196	0	0	0	0
	CGL2_11390G0009	579.616	0	0	0	0
	CGL2_11390G0011	170.419	0	0	0	0
	CGL2_11390G0015	262.849	0	0	0	0
	CGL2_11390G0019	106.873	0	0	0	0
	CGL2_11390G0021	549.769	315.734	0	74.642	0
	CGL2_11390G0024	34.6614	0	0	0	0
	CGL2_11390G0026	86.6536	0	0	0	0
	CGL2_11390G0028	106.873	0	0	0	0
	CGL2_11390G0033	285.957	212.573	0	0	0
	CGL2_11390G0034	106.873	0	0	0	0
	CGL2_11390G0035	337.949	259.464	0	33.7093	0
	CGL2_11390G0036	80.8767	0	0	0	0
	CGL2_11390G0037	317.73	0	0	0	0
	CGL2_11390G0038	40.4384	0	0	0	0
	CGL2_11390G0042	519.922	0	0	0	0
	CGL2_11390G0044	127.092	0	0	0	0
	CGL2_11391G0001	242.63	0	0	0	0
	CGL2_11391G0003	332.172	0	0	0	0
	CGL2_11391G0011	51.9922	0	0	0	0
	CGL2_11391G0014	387.053	0	0	125.206	0
	FWFARIM_1009G02178	11.5538	0	699.784	833.101	591.549
	FWFARIM_1009G02179	0	0	0	22.4728	0
	FWFARIM_1011G02189	0	0	408.57	187.809	255.805
	FWFARIM_1014G02193	0	0	73.8902	28.8937	69.2805
	FWFARIM_1020G02196	0	0	43.4648	24.0781	154.549
	FWFARIM_1020G02198	0	0	247.75	197.44	213.171
	FWFARIM_1024G02207	0	0	0	0	15.9878
	FWFARIM_1025G02221	0	0	13.0395	19.2624	53.2927
	FWFARIM_1025G02227	0	0	0	0	26.6463
	FWFARIM_1025G02229	75.0998	0	391.184	178.178	261.134
	FWFARIM_1045G02238	0	0	330.333	245.596	234.488
	FWFARIM_1045G02241	0	0	0	24.0781	85.2683
	FWFARIM_1045G02242	0	0	169.513	158.915	703.463
	FWFARIM_1045G02245	0	0	30.4254	48.1561	74.6098
	FWFARIM_1045G02253	0	0	0	14.4468	21.3171
	FWFARIM_1045G02255	0	0	13.0395	0	0
	FWFARIM_1045G02257	0	0	165.166	173.362	170.537
	FWFARIM_1045G02259	0	0	13.0395	0	0
	FWFARIM_1046G02262	0	0	13.0395	33.7093	0
	FWFARIM_1046G02264	0	0	95.6227	178.178	122.573
	FWFARIM_1046G02272	0	0	86.9297	62.6029	42.6342
	FWFARIM_1046G02273	0	0	221.671	207.071	325.085
	FWFARIM_1046G02275	28.8845	0	764.981	799.391	682.146
	FWFARIM_1047G02277	0	0	0	38.5249	0
	FWFARIM_1050G02279	0	0	8.69297	0	0
	FWFARIM_1050G02280	0	0	43.4648	125.206	111.915
	FWFARIM_1057G02293	0	0	0	57.7873	53.2927
	FWFARIM_1058G02300	190.638	0	1429.99	1223.17	1833.27
	FWFARIM_1058G02316	92.4305	0	2142.82	1844.38	3170.91
	FWFARIM_1058G02320	0	0	0	0	15.9878
	FWFARIM_1058G02322	0	0	182.552	91.4966	239.817
	FWFARIM_1058G02324	0	0	95.6227	168.546	213.171
	FWFARIM_1058G02328	0	0	0	14.4468	0
	FWFARIM_1060G02331	0	0	212.978	245.596	181.195
	FWFARIM_1063G02337	0	0	295.561	375.618	303.768
	FWFARIM_1070G02338	0	0	56.5043	48.1561	42.6342
	FWFARIM_1086G02356	121.315	0	5893.83	4276.26	3250.85
	FWFARIM_1086G02360	0	0	365.105	322.646	239.817
	FWFARIM_1086G02373	0	0	178.206	163.731	207.841
	FWFARIM_1086G02375	0	0	156.473	144.468	69.2805
	FWFARIM_1090G02378	0	0	47.8113	101.128	133.232
	FWFARIM_1090G02381	0	0	56.5043	182.993	90.5976
	FWFARIM_1090G02385	0	0	443.341	515.27	506.281
	FWFARIM_1091G02391	0	0	143.434	197.44	223.829
	FWFARIM_1091G02394	0	0	286.868	226.334	261.134
	FWFARIM_1091G02395	0	0	95.6227	154.1	154.549
	FWFARIM_1091G02396	0	0	486.806	438.221	543.585
	FWFARIM_1091G02400	0	0	0	14.4468	0
	FWFARIM_1091G02401	0	0	0	0	21.3171
	FWFARIM_1091G02402	0	0	126.048	110.759	191.854
	FWFARIM_1119G02424	0	0	0	0	15.9878
	FWFARIM_1119G02426	0	0	52.1578	125.206	53.2927
	FWFARIM_111G00204	0	0	43.4648	91.4966	0
	FWFARIM_111G00205	0	0	91.2762	81.8654	127.902
	FWFARIM_111G00206	0	0	0	33.7093	0
	FWFARIM_1120G02436	0	0	34.7719	24.0781	122.573
	FWFARIM_1129G02465	0	0	0	48.1561	0
	FWFARIM_1129G02469	0	0	473.767	438.221	378.378
	FWFARIM_1129G02470	0	0	47.8113	81.8654	101.256
	FWFARIM_1129G02475	0	0	21.7324	33.7093	0
	FWFARIM_112G00213	0	0	26.0789	0	0
	FWFARIM_112G00214	0	0	21.7324	24.0781	53.2927
	FWFARIM_112G00217	0	0	243.403	250.412	261.134
	FWFARIM_112G00221	0	0	160.82	96.3122	191.854
	FWFARIM_112G00229	46.2153	0	1499.54	1309.85	1417.59
	FWFARIM_1132G02478	0	0	13.0395	105.943	149.22
	FWFARIM_1137G02483	0	0	0	14.4468	0
	FWFARIM_1138G02485	0	0	1164.86	1227.98	1582.79
	FWFARIM_113G00235	0	0	30.4254	52.9717	53.2927
	FWFARIM_113G00239	0	0	104.316	77.0498	85.2683
	FWFARIM_113G00241	0	0	0	0	10.6585
	FWFARIM_113G00242	0	0	39.1184	67.4185	37.3049
	FWFARIM_113G00252	0	0	178.206	255.227	175.866
	FWFARIM_113G00255	0	0	586.775	404.511	463.646
	FWFARIM_113G00256	0	0	60.8508	19.2624	85.2683
	FWFARIM_113G00263	0	0	0	28.8937	53.2927
	FWFARIM_113G00266	0	0	13.0395	14.4468	0
	FWFARIM_1153G02499	0	0	8.69297	77.0498	149.22
	FWFARIM_1154G02500	808.767	31.2607	4433.41	5056.39	4114.2
	FWFARIM_1156G02503	57.7691	0	2240.61	2037	325.085
	FWFARIM_1163G02507	0	0	34.7719	0	63.9512
	FWFARIM_1163G02509	0	0	0	9.63122	0
	FWFARIM_1163G02510	0	0	130.395	72.2342	47.9634
	FWFARIM_1163G02514	0	0	373.798	587.504	421.012
	FWFARIM_1163G02517	0	0	239.057	409.327	181.195
	FWFARIM_1163G02518	0	0	343.372	317.83	394.366
	FWFARIM_1163G02521	0	0	595.468	616.398	564.903
	FWFARIM_1164G02523	0	0	17.3859	86.681	325.085
	FWFARIM_1170G02527	0	0	0	0	31.9756
	FWFARIM_1184G02532	0	0	0	14.4468	0
	FWFARIM_1202G02536	0	0	0	48.1561	37.3049
	FWFARIM_1202G02540	0	0	30.4254	57.7873	90.5976
	FWFARIM_1202G02541	0	0	134.741	81.8654	53.2927
	FWFARIM_1202G02549	0	0	0	0	37.3049
	FWFARIM_1202G02553	0	0	330.333	187.809	277.122
	FWFARIM_1202G02554	0	0	0	24.0781	42.6342
	FWFARIM_1202G02555	254.184	118.791	6506.69	4839.69	5654.35
	FWFARIM_121G00271	1143.83	200.069	17186	15732.6	17378.7
	FWFARIM_121G00274	23.1076	0	1238.75	1025.72	1161.78
	FWFARIM_121G00275	0	0	60.8508	91.4966	111.915
	FWFARIM_121G00277	0	0	34.7719	0	31.9756
	FWFARIM_121G00278	115.538	0	2951.26	2412.62	2627.33
	FWFARIM_121G00281	0	0	52.1578	57.7873	106.585
	FWFARIM_1226G02566	0	0	26.0789	86.681	58.622
	FWFARIM_1226G02567	0	0	52.1578	14.4468	42.6342
	FWFARIM_1226G02568	0	0	378.144	414.142	559.573
	FWFARIM_1226G02569	0	0	321.64	317.83	778.073
	FWFARIM_1226G02574	0	0	21.7324	0	0
	FWFARIM_1226G02578	0	0	56.5043	33.7093	37.3049
	FWFARIM_1226G02579	0	0	43.4648	96.3122	154.549
	FWFARIM_1226G02583	0	0	86.9297	207.071	415.683
	FWFARIM_1231G02600	0	0	0	0	15.9878
	FWFARIM_1231G02604	0	0	26.0789	43.3405	15.9878
	FWFARIM_1241G02607	0	0	0	19.2624	0
	FWFARIM_1258G02613	0	0	0	14.4468	0
	FWFARIM_125G00285	0	0	0	14.4468	10.6585
	FWFARIM_1278G02614	0	0	52.1578	48.1561	53.2927
	FWFARIM_1278G02615	0	0	321.64	457.483	282.451
	FWFARIM_1278G02619	0	0	530.271	443.036	394.366
	FWFARIM_1278G02621	127.092	31.2607	2129.78	1516.92	1689.38
	FWFARIM_1278G02622	0	0	230.364	240.781	261.134
	FWFARIM_1278G02623	0	0	0	0	21.3171
	FWFARIM_1278G02624	0	0	0	0	21.3171
	FWFARIM_1278G02625	86.6536	0	1399.57	1916.61	767.415
	FWFARIM_1278G02627	0	0	115.182	117.982	98.5915
	FWFARIM_1278G02629	0	0	13.0395	81.8654	191.854
	FWFARIM_1278G02633	0	0	769.328	833.101	410.354
	FWFARIM_1278G02634	0	0	152.127	231.149	133.232
	FWFARIM_127G00291	34.6614	0	738.902	828.285	607.537
	FWFARIM_127G00293	0	0	73.8902	57.7873	21.3171
	FWFARIM_127G00294	0	0	0	9.63122	0
	FWFARIM_127G00297	0	0	0	0	26.6463
	FWFARIM_128G00303	0	0	0	52.9717	21.3171
	FWFARIM_128G00304	0	0	199.938	298.568	159.878
	FWFARIM_128G00311	0	0	0	0	63.9512
	FWFARIM_128G00313	75.0998	25.0086	325.986	303.383	266.463
	FWFARIM_128G00316	0	0	0	14.4468	53.2927
	FWFARIM_128G00319	0	0	34.7719	125.206	47.9634
	FWFARIM_128G00323	0	0	30.4254	77.0498	69.2805
	FWFARIM_130G00324	69.3229	18.7564	1143.13	741.604	895.317
	FWFARIM_1319G02641	0	0	73.8902	173.362	111.915
	FWFARIM_1336G02654	0	0	0	0	37.3049
	FWFARIM_1339G02669	0	0	0	19.2624	37.3049
	FWFARIM_1339G02672	0	0	0	0	202.512
	FWFARIM_1339G02674	0	0	504.192	558.611	447.659
	FWFARIM_1339G02681	23.1076	0	173.859	385.249	394.366
	FWFARIM_1339G02683	11.5538	0	473.767	332.277	341.073
	FWFARIM_1339G02685	190.638	0	2760.02	2947.15	1843.93
	FWFARIM_133G00328	86.6536	0	743.249	438.221	554.244
	FWFARIM_1347G02688	0	0	13.0395	33.7093	0
	FWFARIM_1349G02691	0	0	0	0	37.3049
	FWFARIM_1349G02697	0	0	73.8902	139.653	229.159
	FWFARIM_1349G02700	0	0	0	28.8937	31.9756
	FWFARIM_1349G02702	0	0	39.1184	72.2342	0
	FWFARIM_1349G02705	0	0	78.2367	43.3405	58.622
	FWFARIM_1349G02708	0	0	165.166	0	0
	FWFARIM_1350G02710	0	0	95.6227	72.2342	47.9634
	FWFARIM_1351G02712	0	0	0	33.7093	21.3171
	FWFARIM_1352G02714	0	0	0	0	21.3171
	FWFARIM_1353G02716	0	0	139.087	216.702	287.781
	FWFARIM_1354G02718	17.3307	0	173.859	187.809	79.939
	FWFARIM_1354G02721	0	0	113.009	120.39	63.9512
	FWFARIM_1354G02722	0	0	169.513	130.021	0
	FWFARIM_1355G02729	0	0	82.5832	96.3122	69.2805
	FWFARIM_1355G02734	0	0	191.245	202.256	207.841
	FWFARIM_1355G02735	0	0	0	14.4468	42.6342
	FWFARIM_1355G02736	0	0	52.1578	101.128	74.6098
	FWFARIM_1355G02741	0	0	26.0789	67.4185	31.9756
	FWFARIM_1355G02742	0	0	178.206	192.624	399.695
	FWFARIM_1378G02745	0	0	13.0395	9.63122	53.2927
	FWFARIM_1378G02748	0	0	17.3859	19.2624	0
	FWFARIM_1378G02755	0	0	86.9297	154.1	170.537
	FWFARIM_1378G02757	202.192	0	3055.58	3756.18	2515.41
	FWFARIM_1378G02765	0	0	108.662	139.653	95.9268
	FWFARIM_1378G02771	0	0	34.7719	0	0
	FWFARIM_1378G02775	0	0	17.3859	0	0
	FWFARIM_1378G02777	0	0	8.69297	0	0
	FWFARIM_1378G02778	0	0	17.3859	52.9717	53.2927
	FWFARIM_1378G02781	51.9922	0	438.995	303.383	330.415
	FWFARIM_1378G02782	0	0	91.2762	33.7093	90.5976
	FWFARIM_1378G02784	0	0	0	0	26.6463
	FWFARIM_1378G02786	0	0	86.9297	57.7873	63.9512
	FWFARIM_1378G02790	0	0	0	57.7873	15.9878
	FWFARIM_1378G02792	0	0	295.561	130.021	154.549
	FWFARIM_1378G02802	0	0	99.9691	0	47.9634
	FWFARIM_1378G02807	0	0	634.587	948.675	495.622
	FWFARIM_1378G02817	0	0	0	14.4468	21.3171
	FWFARIM_1378G02822	0	0	65.1973	38.5249	47.9634
	FWFARIM_137G00333	0	0	321.64	284.121	165.207
	FWFARIM_1395G02829	0	0	0	52.9717	15.9878
	FWFARIM_1395G02831	63.546	18.7564	1060.54	929.413	975.256
	FWFARIM_1395G02835	0	0	13.0395	19.2624	0
	FWFARIM_1395G02838	0	0	139.087	187.809	143.89
	FWFARIM_1395G02842	0	0	247.75	221.518	266.463
	FWFARIM_1395G02844	0	0	143.434	149.284	63.9512
	FWFARIM_141G00340	0	0	91.2762	144.468	159.878
	FWFARIM_1425G02852	0	0	504.192	679.001	287.781
	FWFARIM_1425G02857	0	0	47.8113	62.6029	53.2927
	FWFARIM_1425G02861	0	0	26.0789	0	21.3171
	FWFARIM_1425G02863	0	0	60.8508	0	42.6342
	FWFARIM_1425G02865	0	0	56.5043	24.0781	69.2805
	FWFARIM_1425G02866	69.3229	0	2368.83	2971.23	2035.78
	FWFARIM_1425G02869	0	0	21.7324	62.6029	53.2927
	FWFARIM_142G00344	0	0	0	9.63122	15.9878
	FWFARIM_142G00354	80.8767	0	456.381	274.49	319.756
	FWFARIM_142G00361	46.2153	0	291.214	178.178	197.183
	FWFARIM_142G00362	0	0	452.034	510.455	442.329
	FWFARIM_142G00363	0	0	186.899	207.071	117.244
	FWFARIM_142G00372	0	0	0	28.8937	21.3171
	FWFARIM_142G00373	0	0	13.0395	0	0
	FWFARIM_142G00374	0	0	0	0	37.3049
	FWFARIM_142G00378	0	0	0	0	26.6463
	FWFARIM_1430G02871	0	0	0	72.2342	0
	FWFARIM_1441G02881	0	0	1295.25	1382.08	1694.71
	FWFARIM_1441G02882	0	0	104.316	226.334	133.232
	FWFARIM_1447G02892	0	0	78.2367	178.178	111.915
	FWFARIM_1448G02899	0	0	0	0	37.3049
	FWFARIM_1448G02903	0	0	321.64	255.227	218.5
	FWFARIM_1448G02906	0	0	0	0	21.3171
	FWFARIM_1448G02909	0	0	130.395	91.4966	63.9512
	FWFARIM_1448G02910	0	0	299.907	471.93	532.927
	FWFARIM_1448G02918	0	0	13.0395	38.5249	21.3171
	FWFARIM_144G00392	0	0	204.285	139.653	277.122
	FWFARIM_144G00393	0	0	0	0	21.3171
	FWFARIM_1452G02934	0	0	95.6227	0	63.9512
	FWFARIM_1452G02936	0	0	73.8902	0	0
	FWFARIM_1452G02944	0	0	86.9297	72.2342	37.3049
	FWFARIM_1452G02945	0	0	0	110.759	0
	FWFARIM_1452G02955	0	0	108.662	96.3122	234.488
	FWFARIM_1469G02962	0	0	0	9.63122	0
	FWFARIM_1469G02966	0	0	838.871	313.015	527.598
	FWFARIM_1469G02976	0	0	56.5043	52.9717	53.2927
	FWFARIM_1469G02978	0	0	39.1184	0	0
	FWFARIM_1469G02980	0	0	13.0395	0	74.6098
	FWFARIM_1469G02987	0	0	34.7719	28.8937	74.6098
	FWFARIM_1469G02988	0	0	60.8508	96.3122	79.939
	FWFARIM_1469G02990	0	0	0	38.5249	0
	FWFARIM_146G00397	0	0	334.679	250.412	452.988
	FWFARIM_147G00406	0	0	78.2367	67.4185	69.2805
	FWFARIM_1493G02993	69.3229	0	2794.79	2374.1	2035.78
	FWFARIM_1493G02998	0	0	252.096	260.043	564.903
	FWFARIM_1493G03000	63.546	0	1043.16	943.86	682.146
	FWFARIM_1493G03001	0	0	286.868	293.752	639.512
	FWFARIM_1493G03004	0	0	78.2367	86.681	85.2683
	FWFARIM_1493G03008	0	0	134.741	293.752	170.537
	FWFARIM_1493G03010	0	0	0	0	26.6463
	FWFARIM_1493G03013	0	0	117.355	202.256	101.256
	FWFARIM_1493G03014	34.6614	0	343.372	365.986	229.159
	FWFARIM_1493G03023	0	0	1603.85	683.817	1151.12
	FWFARIM_1493G03027	0	0	647.626	635.661	714.122
	FWFARIM_1493G03032	0	0	117.355	72.2342	175.866
	FWFARIM_1493G03033	0	0	0	0	26.6463
	FWFARIM_1493G03035	0	0	78.2367	0	26.6463
	FWFARIM_1493G03036	0	0	0	0	15.9878
	FWFARIM_1493G03040	0	0	0	9.63122	0
	FWFARIM_1493G03044	0	0	0	19.2624	0
	FWFARIM_1493G03051	0	0	121.702	110.759	165.207
	FWFARIM_1493G03054	0	0	17.3859	0	0
	FWFARIM_1493G03058	0	0	17.3859	19.2624	21.3171
	FWFARIM_1493G03062	0	0	0	0	15.9878
	FWFARIM_1493G03063	0	0	0	24.0781	0
	FWFARIM_1493G03067	0	0	247.75	173.362	250.476
	FWFARIM_1493G03073	0	0	356.412	399.696	250.476
	FWFARIM_1493G03076	0	0	26.0789	0	0
	FWFARIM_1493G03077	0	0	399.877	452.667	405.024
	FWFARIM_1493G03078	0	0	104.316	139.653	90.5976
	FWFARIM_1493G03080	17.3307	0	152.127	144.468	90.5976
	FWFARIM_1493G03081	0	0	0	0	53.2927
	FWFARIM_1493G03083	0	0	0	52.9717	37.3049
	FWFARIM_1493G03088	0	0	143.434	197.44	122.573
	FWFARIM_1493G03091	0	0	0	0	21.3171
	FWFARIM_1493G03093	0	0	21.7324	33.7093	0
	FWFARIM_149G00415	0	0	0	0	42.6342
	FWFARIM_149G00416	0	0	0	0	31.9756
	FWFARIM_149G00418	92.4305	0	552.004	462.299	223.829
	FWFARIM_150G00420	23.1076	0	465.074	515.27	437
	FWFARIM_150G00421	80.8767	0	2660.05	1858.83	4753.71
	FWFARIM_1512G03099	0	0	21.7324	33.7093	21.3171
	FWFARIM_1512G03100	0	0	8.69297	43.3405	58.622
	FWFARIM_1512G03102	0	0	173.859	72.2342	58.622
	FWFARIM_1512G03103	236.853	0	2490.54	2533.01	3442.71
	FWFARIM_1512G03107	0	0	30.4254	43.3405	0
	FWFARIM_1512G03109	271.515	0	2886.07	1839.56	2105.06
	FWFARIM_1512G03110	0	0	34.7719	96.3122	42.6342
	FWFARIM_1512G03115	0	0	204.285	337.093	197.183
	FWFARIM_1512G03118	0	0	799.753	847.547	1007.23
	FWFARIM_1512G03120	40.4384	0	969.266	722.342	634.183
	FWFARIM_1512G03126	0	0	404.223	635.661	213.171
	FWFARIM_1521G03135	0	0	199.938	284.121	341.073
	FWFARIM_1537G03137	46.2153	0	1408.26	1444.68	1225.73
	FWFARIM_1547G03147	0	0	226.017	308.199	191.854
	FWFARIM_1548G03148	0	0	204.285	173.362	117.244
	FWFARIM_1556G03150	0	0	182.552	115.575	106.585
	FWFARIM_1573G03158	0	0	399.877	240.781	111.915
	FWFARIM_1573G03160	0	0	282.521	211.887	101.256
	FWFARIM_1573G03166	0	0	347.719	563.426	154.549
	FWFARIM_1573G03169	0	0	139.087	221.518	74.6098
	FWFARIM_1573G03172	34.6614	0	651.973	341.908	991.244
	FWFARIM_1585G03187	0	0	273.829	105.943	165.207
	FWFARIM_1585G03188	0	0	0	14.4468	0
	FWFARIM_1585G03193	0	0	0	33.7093	79.939
	FWFARIM_1585G03197	0	0	0	0	15.9878
	FWFARIM_1585G03201	0	0	21.7324	77.0498	26.6463
	FWFARIM_1585G03203	0	0	108.662	105.943	101.256
	FWFARIM_1585G03209	0	0	34.7719	43.3405	0
	FWFARIM_1585G03210	103.984	0	1521.27	1208.72	1732.01
	FWFARIM_1585G03212	144.423	68.7736	1447.38	1160.56	1390.94
	FWFARIM_158G00448	0	0	17.3859	43.3405	26.6463
	FWFARIM_1592G03216	51.9922	0	1130.09	1097.96	1236.39
	FWFARIM_1597G03217	0	0	321.64	101.128	149.22
	FWFARIM_159G00449	0	0	308.6	341.908	298.439
	FWFARIM_159G00450	0	0	0	14.4468	15.9878
	FWFARIM_159G00451	0	0	0	0	31.9756
	FWFARIM_1602G03220	0	0	26.0789	0	10.6585
	FWFARIM_1602G03226	1380.68	137.547	7119.54	9217.08	3762.46
	FWFARIM_1602G03231	0	0	8.69297	28.8937	0
	FWFARIM_1602G03232	0	0	0	0	21.3171
	FWFARIM_1602G03235	0	0	182.552	284.121	506.281
	FWFARIM_1602G03238	0	0	108.662	221.518	69.2805
	FWFARIM_1602G03241	0	0	0	81.8654	63.9512
	FWFARIM_1602G03243	0	0	239.057	187.809	287.781
	FWFARIM_1602G03245	0	0	0	0	10.6585
	FWFARIM_1602G03249	0	0	199.938	120.39	202.512
	FWFARIM_1602G03251	0	0	121.702	144.468	138.561
	FWFARIM_1602G03255	0	0	0	86.681	0
	FWFARIM_1602G03258	0	0	17.3859	0	42.6342
	FWFARIM_1602G03259	0	0	17.3859	28.8937	21.3171
	FWFARIM_1624G03288	0	0	113.009	86.681	143.89
	FWFARIM_1624G03296	0	0	43.4648	38.5249	31.9756
	FWFARIM_1624G03297	121.315	0	2325.37	2003.29	3288.16
	FWFARIM_1624G03300	0	0	21.7324	0	0
	FWFARIM_1624G03306	0	0	330.333	486.377	181.195
	FWFARIM_1628G03317	0	0	0	0	101.256
	FWFARIM_1628G03321	0	0	8.69297	0	0
	FWFARIM_1685G03329	0	0	8.69297	0	21.3171
	FWFARIM_1685G03334	0	0	0	19.2624	26.6463
	FWFARIM_1685G03335	0	0	8.69297	0	0
	FWFARIM_1685G03336	34.6614	0	560.696	308.199	277.122
	FWFARIM_1725G03339	0	0	0	14.4468	10.6585
	FWFARIM_1726G03350	0	0	104.316	91.4966	127.902
	FWFARIM_1726G03357	17.3307	0	221.671	240.781	165.207
	FWFARIM_172G00459	0	0	82.5832	57.7873	181.195
	FWFARIM_172G00462	0	0	30.4254	0	15.9878
	FWFARIM_174G00464	98.2074	31.2607	1021.42	799.391	804.72
	FWFARIM_1758G03377	0	0	39.1184	38.5249	0
	FWFARIM_1762G03378	0	0	139.087	149.284	154.549
	FWFARIM_1764G03381	0	0	26.0789	14.4468	42.6342
	FWFARIM_176G00471	0	0	30.4254	19.2624	63.9512
	FWFARIM_176G00472	0	0	165.166	182.993	282.451
	FWFARIM_176G00475	0	0	0	48.1561	31.9756
	FWFARIM_176G00477	0	0	13.0395	33.7093	26.6463
	FWFARIM_176G00478	0	0	438.995	481.561	554.244
	FWFARIM_176G00479	0	0	208.631	404.511	357.061
	FWFARIM_176G00494	0	0	0	0	15.9878
	FWFARIM_176G00495	0	0	325.986	317.83	325.085
	FWFARIM_176G00498	0	0	0	48.1561	47.9634
	FWFARIM_176G00499	0	0	0	0	117.244
	FWFARIM_176G00504	23.1076	0	717.17	491.192	442.329
	FWFARIM_176G00514	0	0	0	0	47.9634
	FWFARIM_176G00515	0	0	126.048	134.837	79.939
	FWFARIM_176G00516	0	0	308.6	288.937	309.098
	FWFARIM_178G00521	0	0	178.206	351.54	154.549
	FWFARIM_178G00524	0	0	0	48.1561	0
	FWFARIM_1792G03385	0	0	8.69297	14.4468	0
	FWFARIM_1797G03390	0	0	8.69297	14.4468	0
	FWFARIM_1797G03394	0	0	0	14.4468	0
	FWFARIM_1797G03396	0	0	0	0	95.9268
	FWFARIM_1797G03402	0	0	8.69297	38.5249	0
	FWFARIM_1797G03404	0	0	139.087	52.9717	0
	FWFARIM_179G00525	0	0	308.6	255.227	309.098
	FWFARIM_17G00054	0	0	60.8508	77.0498	111.915
	FWFARIM_17G00060	0	0	126.048	120.39	101.256
	FWFARIM_17G00061	0	0	21.7324	0	37.3049
	FWFARIM_17G00062	0	0	0	19.2624	0
	FWFARIM_17G00074	0	0	673.705	794.576	884.659
	FWFARIM_17G00079	0	0	152.127	187.809	245.146
	FWFARIM_17G00080	0	0	78.2367	72.2342	484.963
	FWFARIM_17G00087	0	0	13.0395	14.4468	26.6463
	FWFARIM_1812G03412	28.8845	0	717.17	616.398	538.256
	FWFARIM_181G00535	0	0	34.7719	33.7093	95.9268
	FWFARIM_181G00536	0	0	60.8508	43.3405	133.232
	FWFARIM_182G00544	0	0	73.8902	91.4966	191.854
	FWFARIM_182G00545	0	0	265.136	327.461	234.488
	FWFARIM_182G00548	0	0	17.3859	14.4468	21.3171
	FWFARIM_182G00558	0	0	1030.12	1333.92	1412.26
	FWFARIM_1831G03418	0	0	0	33.7093	26.6463
	FWFARIM_1839G03425	0	0	534.618	447.852	357.061
	FWFARIM_1845G03429	0	0	56.5043	91.4966	47.9634
	FWFARIM_1846G03438	0	0	0	337.093	0
	FWFARIM_1846G03439	0	0	134.741	226.334	127.902
	FWFARIM_1846G03441	0	0	43.4648	91.4966	31.9756
	FWFARIM_1879G03443	0	0	13.0395	0	0
	FWFARIM_1879G03444	0	0	26.0789	105.943	69.2805
	FWFARIM_1879G03447	57.7691	0	473.767	322.646	858.012
	FWFARIM_1910G03457	0	0	47.8113	57.7873	26.6463
	FWFARIM_1912G03460	0	0	13.0395	67.4185	47.9634
	FWFARIM_1915G03461	144.423	25.0086	2064.58	1878.09	1215.07
	FWFARIM_1915G03469	0	0	8.69297	38.5249	85.2683
	FWFARIM_1915G03470	0	0	17.3859	43.3405	69.2805
	FWFARIM_1915G03472	0	0	0	0	10.6585
	FWFARIM_1915G03473	0	0	104.316	105.943	85.2683
	FWFARIM_1915G03477	0	0	186.899	139.653	330.415
	FWFARIM_1915G03479	40.4384	12.5043	1829.87	1990.45	1511.74
	FWFARIM_1915G03480	0	0	204.285	245.596	170.537
	FWFARIM_1915G03482	0	0	17.3859	62.6029	69.2805
	FWFARIM_1915G03484	0	0	47.8113	101.128	85.2683
	FWFARIM_1915G03487	0	0	195.592	86.681	229.159
	FWFARIM_1916G03494	0	0	13.0395	105.943	0
	FWFARIM_1916G03497	0	0	656.319	630.845	479.634
	FWFARIM_1916G03502	0	0	0	0	15.9878
	FWFARIM_1916G03504	0	0	17.3859	24.0781	15.9878
	FWFARIM_1916G03506	369.722	43.765	12222.3	9072.61	26220
	FWFARIM_1917G03510	0	0	13.0395	48.1561	42.6342
	FWFARIM_1925G03515	11.5538	0	226.017	139.653	149.22
	FWFARIM_1925G03519	0	0	47.8113	48.1561	26.6463
	FWFARIM_1925G03520	0	0	21.7324	0	0
	FWFARIM_1938G03528	0	0	0	0	26.6463
	FWFARIM_1938G03535	161.753	0	1847.26	1931.06	969.927
	FWFARIM_1938G03549	0	0	0	0	15.9878
	FWFARIM_1954G03552	0	0	0	0	10.6585
	FWFARIM_1954G03558	300.399	68.7736	786.714	712.71	692.805
	FWFARIM_1954G03561	248.407	62.5215	1608.2	1536.18	1193.76
	FWFARIM_1954G03563	0	0	73.8902	67.4185	79.939
	FWFARIM_1964G03572	51.9922	0	299.907	226.334	261.134
	FWFARIM_1971G03577	0	0	99.9691	134.837	277.122
	FWFARIM_1976G03583	0	0	525.925	293.752	1167.11
	FWFARIM_1976G03585	0	0	143.434	134.837	442.329
	FWFARIM_1978G03589	0	0	260.789	288.937	367.72
	FWFARIM_1982G03592	0	0	17.3859	43.3405	21.3171
	FWFARIM_1982G03597	0	0	8.69297	0	0
	FWFARIM_1982G03598	0	0	13.0395	28.8937	31.9756
	FWFARIM_1982G03600	0	0	165.166	361.171	229.159
	FWFARIM_1982G03605	0	0	104.316	269.674	495.622
	FWFARIM_1982G03627	0	0	295.561	255.227	495.622
	FWFARIM_1986G03630	0	0	13.0395	48.1561	0
	FWFARIM_1986G03631	0	0	43.4648	33.7093	69.2805
	FWFARIM_1987G03632	0	0	52.1578	52.9717	63.9512
	FWFARIM_1987G03635	0	0	0	24.0781	0
	FWFARIM_1988G03637	0	0	456.381	365.986	612.866
	FWFARIM_1992G03649	23.1076	0	343.372	467.114	325.085
	FWFARIM_1992G03655	0	0	0	0	10.6585
	FWFARIM_1996G03669	0	0	160.82	144.468	175.866
	FWFARIM_2019G03675	0	0	47.8113	77.0498	21.3171
	FWFARIM_2022G03682	46.2153	0	847.564	741.604	607.537
	FWFARIM_2032G03696	0	0	26.0789	38.5249	53.2927
	FWFARIM_2037G03706	0	0	0	12.039	13.3232
	FWFARIM_2037G03709	0	0	0	0	37.3049
	FWFARIM_2037G03714	138.646	0	371.624	315.422	778.073
	FWFARIM_2037G03716	0	0	13.0395	105.943	10.6585
	FWFARIM_2037G03723	0	0	0	0	26.6463
	FWFARIM_203G00564	0	0	317.293	216.702	245.146
	FWFARIM_203G00565	23.1076	0	334.679	423.774	239.817
	FWFARIM_2043G03736	0	0	0	28.8937	21.3171
	FWFARIM_2044G03738	0	0	0	0	37.3049
	FWFARIM_2049G03747	0	0	152.127	163.731	325.085
	FWFARIM_2049G03751	0	0	134.741	62.6029	159.878
	FWFARIM_2049G03753	0	0	43.4648	33.7093	47.9634
	FWFARIM_2055G03763	0	0	17.3859	62.6029	42.6342
	FWFARIM_2055G03766	0	0	386.837	221.518	415.683
	FWFARIM_2055G03767	0	0	0	0	26.6463
	FWFARIM_2055G03778	0	0	0	19.2624	0
	FWFARIM_2055G03781	0	0	0	9.63122	0
	FWFARIM_2055G03788	80.8767	25.0086	795.407	491.192	506.281
	FWFARIM_2055G03789	0	0	0	0	26.6463
	FWFARIM_2055G03793	0	0	0	0	26.6463
	FWFARIM_2063G03802	0	0	117.355	150.889	120.797
	FWFARIM_2063G03804	0	0	443.341	279.305	405.024
	FWFARIM_2063G03805	467.929	200.069	2420.99	1203.9	1769.32
	FWFARIM_2063G03814	0	0	178.206	168.546	351.732
	FWFARIM_2063G03820	0	0	0	77.0498	58.622
	FWFARIM_2063G03822	0	0	0	0	21.3171
	FWFARIM_2063G03835	0	0	43.4648	101.128	95.9268
	FWFARIM_2063G03836	0	0	0	14.4468	21.3171
	FWFARIM_2063G03837	0	0	517.232	476.745	543.585
	FWFARIM_2063G03838	0	0	0	57.7873	15.9878
	FWFARIM_2063G03851	0	0	0	0	26.6463
	FWFARIM_2063G03852	0	0	30.4254	62.6029	282.451
	FWFARIM_2063G03853	0	0	21.7324	173.362	74.6098
	FWFARIM_2063G03854	0	0	30.4254	48.1561	69.2805
	FWFARIM_2063G03856	0	0	191.245	163.731	69.2805
	FWFARIM_2063G03867	854.982	50.0172	6185.05	20191.9	16899.1
	FWFARIM_2063G03869	0	0	0	9.63122	0
	FWFARIM_2063G03870	0	0	521.578	149.284	325.085
	FWFARIM_2063G03872	0	0	13.0395	81.8654	143.89
	FWFARIM_2063G03875	0	0	34.7719	38.5249	117.244
	FWFARIM_2063G03878	0	0	252.096	452.667	346.402
	FWFARIM_2064G03879	0	0	17.3859	19.2624	26.6463
	FWFARIM_2067G03886	0	0	299.907	255.227	271.793
	FWFARIM_2080G03893	0	0	0	0	21.3171
	FWFARIM_2080G03894	63.546	18.7564	1251.79	1483.21	884.659
	FWFARIM_2081G03897	0	0	191.245	197.44	143.89
	FWFARIM_2081G03899	0	0	99.9691	67.4185	154.549
	FWFARIM_2081G03901	0	0	13.0395	24.0781	0
	FWFARIM_208G00569	0	0	0	14.4468	0
	FWFARIM_208G00571	0	0	113.009	158.915	122.573
	FWFARIM_208G00573	0	0	165.166	274.49	197.183
	FWFARIM_2098G03912	0	0	78.2367	62.6029	111.915
	FWFARIM_2101G03913	0	0	17.3859	0	0
	FWFARIM_2103G03918	0	0	0	0	15.9878
	FWFARIM_2104G03919	0	0	0	33.7093	0
	FWFARIM_2108G03926	190.638	0	2894.76	3207.2	463.646
	FWFARIM_2113G03931	40.4384	18.7564	265.136	255.227	117.244
	FWFARIM_2113G03932	0	0	0	38.5249	47.9634
	FWFARIM_2113G03934	103.984	0	860.604	534.533	772.744
	FWFARIM_2113G03942	0	0	130.395	149.284	127.902
	FWFARIM_2113G03946	0	0	69.5437	187.809	207.841
	FWFARIM_2118G03948	0	0	21.7324	14.4468	42.6342
	FWFARIM_2122G03950	0	0	0	9.63122	0
	FWFARIM_2123G03952	0	0	104.316	192.624	47.9634
	FWFARIM_2123G03953	0	0	312.947	317.83	362.39
	FWFARIM_2124G03957	0	0	0	9.63122	15.9878
	FWFARIM_2124G03965	0	0	160.82	207.071	143.89
	FWFARIM_2124G03967	0	0	126.048	173.362	95.9268
	FWFARIM_2124G03971	109.761	0	1512.58	664.554	911.305
	FWFARIM_2127G03973	0	0	0	28.8937	69.2805
	FWFARIM_2128G03976	0	0	52.1578	96.3122	484.963
	FWFARIM_2128G03977	23.1076	0	930.148	794.576	767.415
	FWFARIM_2128G03978	0	0	34.7719	43.3405	47.9634
	FWFARIM_2129G03982	0	0	86.9297	120.39	111.915
	FWFARIM_2136G03995	0	0	173.859	149.284	111.915
	FWFARIM_213G00580	0	0	21.7324	57.7873	63.9512
	FWFARIM_2140G04004	0	0	0	0	15.9878
	FWFARIM_2140G04005	0	56.2693	456.381	438.221	357.061
	FWFARIM_2140G04012	0	0	26.0789	14.4468	133.232
	FWFARIM_2140G04014	23.1076	0	1625.59	1728.8	1081.84
	FWFARIM_2140G04017	0	0	8.69297	52.9717	0
	FWFARIM_2140G04021	23.1076	18.7564	134.741	245.596	95.9268
	FWFARIM_2146G04023	0	0	312.947	308.199	234.488
	FWFARIM_2147G04027	0	0	113.009	158.915	63.9512
	FWFARIM_2147G04028	121.315	25.0086	1577.77	2205.55	2600.68
	FWFARIM_2147G04029	0	0	438.995	250.412	719.451
	FWFARIM_2148G04034	80.8767	0	2564.43	2109.24	2824.51
	FWFARIM_2148G04037	0	0	26.0789	0	15.9878
	FWFARIM_2148G04041	0	0	160.82	207.071	223.829
	FWFARIM_2148G04042	0	0	0	14.4468	21.3171
	FWFARIM_2148G04043	0	0	0	9.63122	0
	FWFARIM_2148G04044	0	0	65.1973	202.256	90.5976
	FWFARIM_2148G04045	0	0	86.9297	231.149	42.6342
	FWFARIM_2148G04046	0	0	182.552	279.305	367.72
	FWFARIM_2148G04047	0	0	295.561	337.093	362.39
	FWFARIM_2148G04048	0	0	0	33.7093	0
	FWFARIM_2148G04049	0	0	321.64	510.455	527.598
	FWFARIM_214G00583	98.2074	0	2073.27	1613.23	3405.4
	FWFARIM_216G00584	121.315	0	1321.33	905.335	2200.99
	FWFARIM_2174G04055	0	0	0	0	15.9878
	FWFARIM_2175G04059	0	0	0	28.8937	0
	FWFARIM_2176G04064	0	0	130.395	28.8937	74.6098
	FWFARIM_2177G04066	0	0	299.907	264.859	319.756
	FWFARIM_2178G04070	0	0	8.69297	19.2624	0
	FWFARIM_2181G04075	0	0	54.3311	86.681	0
	FWFARIM_2181G04078	0	0	234.71	293.752	175.866
	FWFARIM_2183G04084	0	0	43.4648	0	0
	FWFARIM_2183G04086	0	0	30.4254	24.0781	21.3171
	FWFARIM_2183G04089	0	0	17.3859	274.49	37.3049
	FWFARIM_2183G04093	0	0	0	0	15.9878
	FWFARIM_2183G04101	132.869	12.5043	1556.04	1560.26	2344.88
	FWFARIM_2183G04108	0	0	0	0	37.3049
	FWFARIM_2183G04109	0	0	39.1184	163.731	0
	FWFARIM_2183G04112	0	0	191.245	197.44	298.439
	FWFARIM_2183G04114	0	0	0	0	26.6463
	FWFARIM_2183G04115	0	0	39.1184	33.7093	111.915
	FWFARIM_2183G04126	98.2074	0	547.657	471.93	383.707
	FWFARIM_2183G04127	0	0	291.214	279.305	282.451
	FWFARIM_2183G04128	0	0	312.947	341.908	351.732
	FWFARIM_2194G04135	0	12.5043	0	0	0
	FWFARIM_2195G04140	0	0	386.837	370.802	719.451
	FWFARIM_2195G04142	0	0	13.0395	24.0781	0
	FWFARIM_2195G04144	0	0	621.547	616.398	562.238
	FWFARIM_2195G04145	11.5538	0	630.24	679.001	559.573
	FWFARIM_2195G04146	0	0	108.662	130.021	197.183
	FWFARIM_2195G04147	0	0	95.6227	101.128	79.939
	FWFARIM_2195G04158	0	0	295.561	240.781	330.415
	FWFARIM_2195G04159	0	0	30.4254	24.0781	47.9634
	FWFARIM_219G00595	0	0	0	0	10.6585
	FWFARIM_219G00596	0	0	52.1578	67.4185	271.793
	FWFARIM_219G00598	0	0	8.69297	38.5249	266.463
	FWFARIM_2203G04165	0	0	52.1578	134.837	63.9512
	FWFARIM_2203G04168	0	0	0	0	21.3171
	FWFARIM_2203G04169	0	0	26.0789	38.5249	53.2927
	FWFARIM_2221G04177	0	0	39.1184	0	106.585
	FWFARIM_2224G04183	0	0	147.78	115.575	106.585
	FWFARIM_2224G04184	51.9922	0	591.122	664.554	847.354
	FWFARIM_2229G04190	0	0	30.4254	52.9717	69.2805
	FWFARIM_2229G04197	0	0	0	28.8937	21.3171
	FWFARIM_2229G04199	0	0	73.8902	96.3122	138.561
	FWFARIM_2229G04201	34.6614	0	286.868	178.178	271.793
	FWFARIM_2229G04202	0	0	178.206	91.4966	362.39
	FWFARIM_2229G04204	0	0	34.7719	57.7873	42.6342
	FWFARIM_222G00602	0	0	39.1184	144.468	85.2683
	FWFARIM_222G00603	23.1076	0	769.328	592.32	421.012
	FWFARIM_222G00610	0	0	108.662	168.546	218.5
	FWFARIM_222G00611	0	0	21.7324	0	21.3171
	FWFARIM_2234G04215	0	0	0	19.2624	21.3171
	FWFARIM_2235G04217	0	0	473.767	341.908	985.915
	FWFARIM_2236G04219	0	0	78.2367	101.128	74.6098
	FWFARIM_2238G04225	0	0	0	0	21.3171
	FWFARIM_2239G04228	0	0	260.789	48.1561	261.134
	FWFARIM_223G00615	0	0	0	14.4468	0
	FWFARIM_223G00616	0	0	43.4648	43.3405	0
	FWFARIM_2240G04230	0	0	199.938	178.178	149.22
	FWFARIM_2241G04233	0	0	0	33.7093	90.5976
	FWFARIM_2241G04234	17.3307	31.2607	821.486	606.767	927.293
	FWFARIM_2241G04237	0	0	26.0789	52.9717	58.622
	FWFARIM_2241G04240	0	0	8.69297	43.3405	0
	FWFARIM_2241G04242	23.1076	0	0	0	0
	FWFARIM_2246G04249	0	0	0	33.7093	15.9878
	FWFARIM_2246G04255	0	0	0	43.3405	58.622
	FWFARIM_2246G04257	0	0	434.648	486.377	639.512
	FWFARIM_2246G04258	0	0	260.789	337.093	271.793
	FWFARIM_2246G04260	0	0	47.8113	19.2624	69.2805
	FWFARIM_2246G04263	0	0	78.2367	28.8937	0
	FWFARIM_2246G04266	0	0	130.395	105.943	117.244
	FWFARIM_2246G04272	40.4384	0	452.034	356.355	191.854
	FWFARIM_2246G04279	0	0	699.784	587.504	932.622
	FWFARIM_2246G04284	0	0	308.6	346.724	207.841
	FWFARIM_2246G04285	0	0	30.4254	72.2342	37.3049
	FWFARIM_2246G04286	0	0	169.513	101.128	159.878
	FWFARIM_2246G04287	0	0	0	0	53.2927
	FWFARIM_2246G04288	0	0	30.4254	0	15.9878
	FWFARIM_2246G04289	0	0	52.1578	0	47.9634
	FWFARIM_2248G04292	0	0	0	38.5249	0
	FWFARIM_2248G04301	0	0	13.0395	0	15.9878
	FWFARIM_2248G04304	0	0	34.7719	139.653	101.256
	FWFARIM_2248G04305	161.753	0	701.957	536.941	564.903
	FWFARIM_2248G04306	0	0	8.69297	0	26.6463
	FWFARIM_2248G04308	0	0	1173.55	1199.09	1342.98
	FWFARIM_2248G04310	0	0	0	77.0498	31.9756
	FWFARIM_2248G04316	0	0	1138.78	1040.17	1449.56
	FWFARIM_2258G04322	28.8845	0	469.42	390.064	479.634
	FWFARIM_2264G04324	0	0	0	0	26.6463
	FWFARIM_2264G04325	0	0	0	14.4468	0
	FWFARIM_2281G04333	0	0	0	9.63122	53.2927
	FWFARIM_2281G04337	0	0	126.048	178.178	223.829
	FWFARIM_2281G04340	0	0	186.899	231.149	85.2683
	FWFARIM_2282G04352	0	0	82.5832	57.7873	21.3171
	FWFARIM_2282G04353	0	0	226.017	231.149	511.61
	FWFARIM_2282G04354	0	0	21.7324	19.2624	21.3171
	FWFARIM_2294G04364	0	0	186.899	221.518	202.512
	FWFARIM_2303G04367	0	0	217.324	394.88	197.183
	FWFARIM_2304G04372	0	0	139.087	221.518	437
	FWFARIM_2304G04373	0	0	0	24.0781	15.9878
	FWFARIM_2304G04374	0	0	47.8113	81.8654	79.939
	FWFARIM_2305G04385	415.937	81.2779	6187.22	4637.43	3773.12
	FWFARIM_2305G04390	0	0	0	33.7093	15.9878
	FWFARIM_2305G04391	0	0	0	14.4468	0
	FWFARIM_2305G04392	17.3307	0	1738.59	775.313	2568.71
	FWFARIM_2305G04395	69.3229	31.2607	1525.62	1526.55	1161.78
	FWFARIM_2309G04400	0	0	660.666	139.653	234.488
	FWFARIM_2310G04403	0	0	525.925	346.724	309.098
	FWFARIM_2310G04408	0	0	356.412	269.674	452.988
	FWFARIM_2313G04414	0	0	43.4648	0	26.6463
	FWFARIM_2313G04419	0	0	330.333	235.965	239.817
	FWFARIM_2313G04421	0	0	34.7719	43.3405	69.2805
	FWFARIM_2313G04424	0	0	34.7719	62.6029	15.9878
	FWFARIM_2313G04428	0	0	130.395	96.3122	95.9268
	FWFARIM_2313G04432	0	0	0	43.3405	0
	FWFARIM_2313G04435	0	0	73.8902	96.3122	122.573
	FWFARIM_2325G04444	0	0	165.166	105.943	511.61
	FWFARIM_2325G04445	138.646	25.0086	2081.97	1858.83	1795.96
	FWFARIM_2326G04450	0	0	121.702	269.674	303.768
	FWFARIM_2326G04452	0	0	21.7324	43.3405	58.622
	FWFARIM_2326G04455	0	0	0	24.0781	26.6463
	FWFARIM_2326G04458	0	0	434.648	317.83	421.012
	FWFARIM_2326G04460	0	0	0	19.2624	26.6463
	FWFARIM_2326G04461	0	0	147.78	187.809	165.207
	FWFARIM_2326G04462	0	0	178.206	317.83	484.963
	FWFARIM_2326G04470	0	0	0	38.5249	0
	FWFARIM_2326G04471	0	0	43.4648	81.8654	58.622
	FWFARIM_2326G04474	0	0	0	96.3122	0
	FWFARIM_2328G04485	0	0	104.316	96.3122	101.256
	FWFARIM_2329G04494	0	0	582.429	529.717	506.281
	FWFARIM_2329G04501	0	0	13.0395	0	0
	FWFARIM_2329G04504	0	0	504.192	486.377	484.963
	FWFARIM_2329G04506	0	0	239.057	313.015	186.524
	FWFARIM_2336G04513	34.6614	0	1173.55	1305.03	1076.51
	FWFARIM_2336G04516	0	0	30.4254	28.8937	101.256
	FWFARIM_2336G04517	0	0	0	9.63122	831.366
	FWFARIM_2336G04531	34.6614	0	673.705	688.632	522.268
	FWFARIM_2336G04536	0	0	0	0	26.6463
	FWFARIM_2336G04538	0	0	126.048	293.752	111.915
	FWFARIM_2351G04545	0	0	508.539	558.611	852.683
	FWFARIM_2351G04549	0	0	13.0395	0	0
	FWFARIM_2351G04551	11.5538	0	2186.28	2345.2	1454.89
	FWFARIM_2351G04553	0	0	0	24.0781	15.9878
[truncated: 5,006 more rows]
